# Supplementary material for: Integrative analyses shed new light on human ribosomal protein gene regulation
Source: Sci Rep. 2016 Jun 27;6:28619. doi: 10.1038/srep28619 (PMC4921865; doi:10.1038/srep28619)
Supplement: Supplementary table S1 [file srep28619-s2.xls]

## Sheet: Intersection 85% Motif Set
>M0 10.187484962098708 4.230823791166538E-5 4.54321050649
0.0096 0.9712 0.0096 0.0096
0.0096 0.9712 0.0096 0.0096
0.0096 0.0096 0.0096 0.9712
0.0096 0.9712 0.0096 0.0096
0.0096 0.9712 0.0096 0.0096
0.0096 0.0096 0.0096 0.9712
0.0096 0.9712 0.0096 0.0096
>M1 10.186615920416198 2.4887198771567867E-5 4.48401310141
0.0096 0.9712 0.0096 0.0096
0.0096 0.0096 0.0096 0.9712
0.0096 0.9712 0.0096 0.0096
0.0096 0.9712 0.0096 0.0096
0.0096 0.0096 0.0096 0.9712
0.0096 0.9712 0.0096 0.0096
0.0096 0.9712 0.0096 0.0096
0.0096 0.9712 0.0096 0.0096
>M3 10.969268924957841 6.221799692891967E-5 4.34734848124
0.0096 0.9712 0.0096 0.0096
0.0096 0.9712 0.0096 0.0096
0.0096 0.9712 0.0096 0.0096
0.0096 0.9712 0.0096 0.0096
0.0096 0.0096 0.9712 0.0096
0.0096 0.9712 0.0096 0.0096
0.0096 0.9712 0.0096 0.0096
>M7 8.96630216249006 3.484207828019502E-5 4.22404204103
0.0096 0.9712 0.0096 0.0096
0.0096 0.0096 0.0096 0.9712
0.0096 0.0096 0.0096 0.9712
0.0096 0.344 0.0096 0.6367
0.0096 0.9712 0.0096 0.0096
0.0096 0.0096 0.0096 0.9712
0.0096 0.9712 0.0096 0.0096
>M9 9.00179773982876 2.8620278587303048E-5 4.15659451024
0.0096 0.0096 0.9712 0.0096
0.0096 0.0096 0.9712 0.0096
0.7651 0.2157 0.0096 0.0096
0.0096 0.0096 0.9712 0.0096
0.0096 0.3301 0.6507 0.0096
0.0096 0.0096 0.0096 0.9712
0.0096 0.0096 0.9712 0.0096
0.8109 0.1699 0.0096 0.0096
>M10 9.83771174622024 3.1108998464459835E-5 4.15588763917
0.0096 0.9712 0.0096 0.0096
0.0096 0.0096 0.0096 0.9712
0.0096 0.9712 0.0096 0.0096
0.0096 0.2843 0.0096 0.6964
0.0096 0.0096 0.9712 0.0096
0.0096 0.9712 0.0096 0.0096
0.0096 0.9712 0.0096 0.0096
>M11 10.328169247823688 4.8530037604557344E-5 4.15447103632
0.0096 0.9712 0.0096 0.0096
0.0096 0.9712 0.0096 0.0096
0.0096 0.0096 0.5204 0.4603
0.0096 0.9712 0.0096 0.0096
0.0096 0.9712 0.0096 0.0096
0.0096 0.9712 0.0096 0.0096
0.0096 0.0096 0.9712 0.0096
>M12 10.824806019399986 2.115411895583269E-5 4.00470884032
0.0096 0.9712 0.0096 0.0096
0.0096 0.0096 0.9712 0.0096
0.0096 0.0096 0.9712 0.0096
0.0096 0.0096 0.9712 0.0096
0.0096 0.0096 0.9712 0.0096
0.0096 0.9712 0.0096 0.0096
0.5705 0.4103 0.0096 0.0096
0.0096 0.0096 0.9712 0.0096
>M14 10.292969240042503 2.7375918648724654E-5 3.99660332748
0.0096 0.7366 0.2441 0.0096
0.9008 0.0096 0.08 0.0096
0.0096 0.0096 0.9712 0.0096
0.0096 0.9712 0.0096 0.0096
0.0096 0.9712 0.0096 0.0096
0.0096 0.9712 0.0096 0.0096
0.0096 0.6897 0.2911 0.0096
0.0096 0.0096 0.9712 0.0096
>M15 9.45176182215005 2.115411895583269E-5 3.95977054905
0.0096 0.3301 0.0096 0.6507
0.0096 0.9712 0.0096 0.0096
0.9712 0.0096 0.0096 0.0096
0.0096 0.9712 0.0096 0.0096
0.0096 0.0096 0.0096 0.9712
0.0096 0.0096 0.0096 0.9712
0.0096 0.9712 0.0096 0.0096
0.0096 0.9712 0.0096 0.0096
>M16 10.015426329064205 2.8620278587303048E-5 3.94038688243
0.338 0.0096 0.6428 0.0096
0.0096 0.2911 0.6897 0.0096
0.0096 0.0096 0.9712 0.0096
0.0096 0.9712 0.0096 0.0096
0.0096 0.0096 0.9712 0.0096
0.0096 0.0096 0.9712 0.0096
0.8305 0.1503 0.0096 0.0096
0.0096 0.0096 0.9712 0.0096
>M17 10.082633843996213 2.7375918648724654E-5 3.89791048568
0.0096 0.9712 0.0096 0.0096
0.9712 0.0096 0.0096 0.0096
0.0096 0.0096 0.9712 0.0096
0.0096 0.0096 0.9712 0.0096
0.0096 0.9712 0.0096 0.0096
0.0096 0.0096 0.6048 0.376
0.0096 0.0096 0.9712 0.0096
0.0096 0.9712 0.0096 0.0096
>M18 9.598691642953014 2.115411895583269E-5 3.88572247331
0.0096 0.0096 0.9712 0.0096
0.0096 0.1699 0.8109 0.0096
0.0096 0.9712 0.0096 0.0096
0.0096 0.9712 0.0096 0.0096
0.8376 0.1432 0.0096 0.0096
0.0096 0.0096 0.9712 0.0096
0.7308 0.0096 0.25 0.0096
0.0096 0.0096 0.9712 0.0096
>M20 9.048277555203793 5.350747735887092E-5 3.79229875579
0.0096 0.2019 0.7788 0.0096
0.0096 0.9712 0.0096 0.0096
0.7788 0.0096 0.0096 0.2019
0.0096 0.2019 0.7788 0.0096
0.0096 0.9712 0.0096 0.0096
0.0096 0.0096 0.1378 0.843
0.0096 0.9712 0.0096 0.0096
0.0096 0.0096 0.0096 0.9712

## Sheet: Union 85% Motif Set
>M0 8.190112546282716 6.719543668323324E-5 6.1730968996
0.0096 0.0096 0.0096 0.9712
0.0096 0.0096 0.0096 0.9712
0.0096 0.0096 0.0096 0.9712
0.0096 0.0096 0.0096 0.9712
0.0096 0.0096 0.0096 0.9712
0.0096 0.0096 0.0096 0.9712
0.0096 0.0096 0.0096 0.9712
>M1 8.334135349239109 6.470671680607646E-5 5.71038292171
0.0096 0.0096 0.0096 0.9712
0.0096 0.0096 0.0096 0.9712
0.0096 0.0096 0.0096 0.9712
0.9712 0.0096 0.0096 0.0096
0.9712 0.0096 0.0096 0.0096
0.9712 0.0096 0.0096 0.0096
0.9712 0.0096 0.0096 0.0096
>M2 10.586959445261911 4.9774397543135734E-5 5.63990032119
0.0096 0.9712 0.0096 0.0096
0.0096 0.9712 0.0096 0.0096
0.0096 0.0096 0.0096 0.9712
0.0096 0.9712 0.0096 0.0096
0.0096 0.9712 0.0096 0.0096
0.0096 0.9712 0.0096 0.0096
0.0096 0.9712 0.0096 0.0096
>M4 10.588635139066472 4.106387797308698E-5 5.56360880655
0.0096 0.9712 0.0096 0.0096
0.0096 0.9712 0.0096 0.0096
0.0096 0.9712 0.0096 0.0096
0.9712 0.0096 0.0096 0.0096
0.0096 0.0096 0.9712 0.0096
0.0096 0.0096 0.9712 0.0096
0.0096 0.9712 0.0096 0.0096
>M6 10.187484962098711 4.106387797308698E-5 5.48451367681
0.0096 0.0096 0.0096 0.9712
0.0096 0.9712 0.0096 0.0096
0.0096 0.9712 0.0096 0.0096
0.0096 0.0096 0.0096 0.9712
0.0096 0.9712 0.0096 0.0096
0.0096 0.9712 0.0096 0.0096
0.0096 0.9712 0.0096 0.0096
>M7 10.569794441794642 3.359771834161662E-5 5.43142525245
0.0096 0.9712 0.0096 0.0096
0.0096 0.9712 0.0096 0.0096
0.0096 0.0096 0.0096 0.9712
0.0096 0.0096 0.9712 0.0096
0.0096 0.9712 0.0096 0.0096
0.0096 0.9712 0.0096 0.0096
0.0096 0.9712 0.0096 0.0096
>M8 10.569794441794642 3.981951803450859E-5 5.40403342973
0.0096 0.9712 0.0096 0.0096
0.0096 0.9712 0.0096 0.0096
0.0096 0.9712 0.0096 0.0096
0.0096 0.9712 0.0096 0.0096
0.0096 0.0096 0.0096 0.9712
0.0096 0.0096 0.9712 0.0096
0.0096 0.9712 0.0096 0.0096
>M16 10.203262761767586 2.115411895583269E-5 5.35045129506
0.0096 0.9712 0.0096 0.0096
0.0096 0.9712 0.0096 0.0096
0.0096 0.0096 0.0096 0.9712
0.0096 0.9712 0.0096 0.0096
0.0096 0.9712 0.0096 0.0096
0.0096 0.9712 0.0096 0.0096
0.9712 0.0096 0.0096 0.0096
0.0096 0.0096 0.9712 0.0096
>M17 8.574486215311634 3.235335840303823E-5 5.3401950864
0.0096 0.0096 0.0096 0.9712
0.0096 0.0096 0.0096 0.9712
0.0096 0.9712 0.0096 0.0096
0.0096 0.9712 0.0096 0.0096
0.0096 0.0096 0.0096 0.9712
0.0096 0.4303 0.0096 0.5505
0.0096 0.0096 0.0096 0.9712
>M19 9.407050797649482 3.8575158095930196E-5 5.32990088686
0.0096 0.9712 0.0096 0.0096
0.0096 0.0096 0.0096 0.9712
0.0096 0.6564 0.3243 0.0096
0.0096 0.9712 0.0096 0.0096
0.0096 0.9712 0.0096 0.0096
0.0096 0.9712 0.0096 0.0096
0.7963 0.0096 0.0096 0.1844
0.0096 0.2282 0.7526 0.0096
>M23 10.20326276176759 2.3642838832989474E-5 5.2977078785
0.0096 0.9712 0.0096 0.0096
0.9712 0.0096 0.0096 0.0096
0.0096 0.0096 0.9712 0.0096
0.0096 0.9712 0.0096 0.0096
0.0096 0.9712 0.0096 0.0096
0.0096 0.0096 0.0096 0.9712
0.0096 0.9712 0.0096 0.0096
0.0096 0.9712 0.0096 0.0096
>M27 8.603660976999251 2.4887198771567867E-5 5.25341534655
0.0096 0.0096 0.9712 0.0096
0.0096 0.0096 0.9712 0.0096
0.9712 0.0096 0.0096 0.0096
0.9712 0.0096 0.0096 0.0096
0.7661 0.0096 0.2147 0.0096
0.9712 0.0096 0.0096 0.0096
0.6635 0.0096 0.3173 0.0096
0.9712 0.0096 0.0096 0.0096
>M29 10.206325659370545 3.1108998464459835E-5 5.24162882346
0.0096 0.9712 0.0096 0.0096
0.0096 0.9712 0.0096 0.0096
0.0096 0.9712 0.0096 0.0096
0.9712 0.0096 0.0096 0.0096
0.0096 0.0096 0.9712 0.0096
0.0096 0.9712 0.0096 0.0096
0.0096 0.0096 0.0096 0.9712
>M30 9.388535995772315 3.235335840303823E-5 5.2207870126
0.0096 0.9712 0.0096 0.0096
0.0096 0.0096 0.0096 0.9712
0.0096 0.0096 0.0096 0.9712
0.0096 0.0096 0.0096 0.9712
0.0096 0.9712 0.0096 0.0096
0.0096 0.9712 0.0096 0.0096
0.0096 0.0096 0.0096 0.9712
>M31 9.388535995772315 2.986463852588144E-5 5.19616615246
0.0096 0.0096 0.0096 0.9712
0.0096 0.9712 0.0096 0.0096
0.0096 0.0096 0.0096 0.9712
0.0096 0.0096 0.0096 0.9712
0.0096 0.0096 0.0096 0.9712
0.0096 0.9712 0.0096 0.0096
0.0096 0.9712 0.0096 0.0096
>M33 10.318906493516081 4.106387797308698E-5 5.18164043916
0.0096 0.9712 0.0096 0.0096
0.0096 0.0096 0.0096 0.9712
0.0096 0.2251 0.7557 0.0096
0.0096 0.9712 0.0096 0.0096
0.0096 0.9712 0.0096 0.0096
0.0096 0.9712 0.0096 0.0096
0.0096 0.9712 0.0096 0.0096
>M34 8.026785244293439 4.604131772740056E-5 5.17863115483
0.9712 0.0096 0.0096 0.0096
0.9712 0.0096 0.0096 0.0096
0.9712 0.0096 0.0096 0.0096
0.0096 0.0096 0.0096 0.9712
0.9712 0.0096 0.0096 0.0096
0.0096 0.0096 0.0096 0.9712
0.0096 0.0096 0.0096 0.9712
0.0096 0.0096 0.0096 0.9712
>M35 10.502757582908995 2.115411895583269E-5 5.17772602333
0.0096 0.0096 0.9712 0.0096
0.0096 0.0096 0.9712 0.0096
0.0096 0.9712 0.0096 0.0096
0.0096 0.9712 0.0096 0.0096
0.0096 0.0096 0.0096 0.9712
0.0096 0.0096 0.9712 0.0096
0.0096 0.0096 0.9712 0.0096
0.0096 0.9712 0.0096 0.0096
>M36 10.187484962098708 3.8575158095930196E-5 5.17272603773
0.0096 0.9712 0.0096 0.0096
0.0096 0.9712 0.0096 0.0096
0.0096 0.0096 0.0096 0.9712
0.0096 0.9712 0.0096 0.0096
0.0096 0.0096 0.0096 0.9712
0.0096 0.9712 0.0096 0.0096
0.0096 0.9712 0.0096 0.0096
>M37 8.973398058582887 2.7375918648724654E-5 5.16754356288
0.0096 0.0096 0.0096 0.9712
0.0096 0.0096 0.9712 0.0096
0.0096 0.0096 0.0096 0.9712
0.0096 0.0096 0.9712 0.0096
0.0096 0.0096 0.0096 0.9712
0.0096 0.0096 0.9712 0.0096
0.0096 0.0096 0.0096 0.9712
0.0096 0.0096 0.9712 0.0096
>M38 10.917769665373264 2.8620278587303048E-5 5.14635435856
0.0096 0.0096 0.9712 0.0096
0.0096 0.9712 0.0096 0.0096
0.0096 0.9712 0.0096 0.0096
0.0096 0.9712 0.0096 0.0096
0.0096 0.9712 0.0096 0.0096
0.0096 0.0096 0.9712 0.0096
0.0096 0.9712 0.0096 0.0096
0.0096 0.9712 0.0096 0.0096
>M39 9.040450092994877 2.7375918648724654E-5 5.14276472304
0.0096 0.0096 0.0096 0.9712
0.0096 0.0096 0.0096 0.9712
0.0096 0.0096 0.0096 0.9712
0.0096 0.9712 0.0096 0.0096
0.0096 0.0096 0.0096 0.9712
0.0096 0.9712 0.0096 0.0096
0.0096 0.9712 0.0096 0.0096
0.0096 0.0096 0.0096 0.9712
>M40 8.938528680864184 3.8575158095930196E-5 5.1410511468
0.0096 0.0096 0.9712 0.0096
0.0096 0.9712 0.0096 0.0096
0.0096 0.0096 0.0096 0.9712
0.0096 0.0096 0.9712 0.0096
0.0096 0.0096 0.9712 0.0096
0.0096 0.0096 0.9712 0.0096
0.9712 0.0096 0.0096 0.0096
0.5652 0.0096 0.4156 0.0096
>M41 9.28679852225666 3.608643821877341E-5 5.12761701156
0.0096 0.9712 0.0096 0.0096
0.9712 0.0096 0.0096 0.0096
0.0096 0.0096 0.9712 0.0096
0.0096 0.0096 0.9712 0.0096
0.0096 0.9712 0.0096 0.0096
0.0096 0.0096 0.0096 0.9712
0.0096 0.0096 0.9712 0.0096
0.0096 0.5794 0.4013 0.0096
>M42 8.458612606131904 2.239847889441108E-5 5.12423374142
0.9712 0.0096 0.0096 0.0096
0.9712 0.0096 0.0096 0.0096
0.9712 0.0096 0.0096 0.0096
0.9712 0.0096 0.0096 0.0096
0.0096 0.0096 0.0096 0.9712
0.0096 0.0096 0.9712 0.0096
0.9712 0.0096 0.0096 0.0096
0.9712 0.0096 0.0096 0.0096
>M43 9.184112145541114 3.235335840303823E-5 5.12123819982
0.0096 0.9712 0.0096 0.0096
0.9712 0.0096 0.0096 0.0096
0.0096 0.0096 0.9712 0.0096
0.9712 0.0096 0.0096 0.0096
0.0096 0.0096 0.9712 0.0096
0.0096 0.0096 0.9712 0.0096
0.0096 0.0096 0.9712 0.0096
0.0096 0.5113 0.4695 0.0096
>M44 9.50275301375832 2.115411895583269E-5 5.1203481655
0.0096 0.0096 0.9712 0.0096
0.0096 0.9712 0.0096 0.0096
0.0096 0.0096 0.0096 0.9712
0.0096 0.0096 0.9712 0.0096
0.0096 0.2019 0.7788 0.0096
0.0096 0.0096 0.0096 0.9712
0.0096 0.0096 0.9712 0.0096
0.0096 0.0096 0.9712 0.0096
