# Supplementary material for: Integrative analyses shed new light on human ribosomal protein gene regulation
Source: Sci Rep. 2016 Jun 27;6:28619. doi: 10.1038/srep28619 (PMC4921865; doi:10.1038/srep28619)
Supplement: Supplementary table S2 [file srep28619-s3.xls]

## Sheet: Intersection100%
Chromosome	Start	End	Length	Related RPG	Distance to RPG	Position	Whether Overlapped with Hi-C	Hi-C(Chr:Start-End)	Whether Overlapped with ChIA-PET	ChIA-PET(Chr:Start-End)	strand
chr20	60957902	60957949	48	RPS21	4172	distal	Yes	chr20:60955000-60960000	Yes	chr20:60916435-60996993	+
chr20	60962013	60962167	155	RPS21	0	proximal	Yes	chr20:60960000-60965000	Yes	chr20:60916435-60996993	+
chr14	50052926	50053289	364	RPS29	0	proximal/intron	Yes	chr14:50050000-50055000	None	None	-
chr14	50053611	50053703	93	RPS29	477	proximal	Yes	chr14:50050000-50055000	None	None	-
chr14	50065299	50065382	84	RPS29	12165	distal	Yes	chr14:50065000-50070000	Yes	chr14:50057993-50109661	-
chrX	153626431	153626778	348	RPL10	0	proximal/intron	Yes	chrX:153625000-153630000	None	None	+
chrX	153627183	153627314	132	RPL10	0	intron	Yes	chrX:153625000-153630000	Yes	chrX:153626844-153726213	+
chrX	71497040	71497223	184	RPS4X	0	proximal/intron	Yes	chrX:71495000-71500000	None	None	-
chrX	118925564	118925905	342	RPL39	0	proximal/intron	Yes	chrX:118925000-118930000	None	None	-
chrX	100645939	100646040	102	RPL36A	0	proximal/intron	Yes	chrX:100645000-100650000	Yes	chrX:100628306-100673962	+
chr13	27825341	27825754	414	RPL21	0	proximal/intron	Yes	chr13:27825000-27830000	Yes	chr13:27810870-27852734	+
chr12	112847213	112847505	293	RPL6	0	intron	Yes	chr12:112845000-112850000	Yes	chr12:112835548-112871194	-
chr12	56510177	56510511	335	RPL41	0	proximal	Yes	chr12:56510000-56515000	Yes	chr12:56471124-56594493	+
chr12	56511764	56512029	266	RPL41	148	other	Yes	chr12:56510000-56515000	Yes	chr12:56471124-56594493	+
chr12	56435373	56435972	600	RPS26	0	proximal/intron	Yes	chr12:56435000-56440000	Yes	chr12:56432844-56443603	+
chr12	120638867	120639236	370	RPLP0	0	proximal/intron	Yes	chr12:120635000-120640000	Yes	chr12:120607985-120707132	-
chr11	17099170	17099505	336	RPS13	0	proximal/intron	Yes	chr11:17095000-17100000	None	None	-
chr11	64885171	64885476	306	RPS30(FAU)	2623	distal	Yes	chr11:64885000-64890000	Yes	chr11:64837244-64909748	-
chr11	64889591	64889817	227	RPS30(FAU)	0	proximal/intron	Yes	chr11:64885000-64890000	Yes	chr11:64837244-64909748	-
chr11	75110436	75110614	179	RPS3	0	proximal	Yes	chr11:75110000-75115000	Yes	chr11:75098054-75153287	+
chr11	809368	809979	612	RPLP2	0	other	Yes	chr11:805000-810000	Yes	chr11:739314-897868	+
chr11	118868713	118868798	86	RPS25	17624	distal	Yes	chr11:118865000-118870000	Yes	chr11:118865546-118906553	-
chr11	118889003	118889240	238	RPS25	0	proximal/intron	Yes	chr11:118885000-118890000	Yes	chr11:118865546-118906553	-
chr11	8704135	8704383	249	RPL27A	0	intron	Yes	chr11:8700000-8705000	Yes	chr11:8683470-8737372	+
chr10	79789299	79789488	190	RPS24	4030	distal	Yes	chr10:79785000-79790000	Yes	chr10:79780120-79822331	+
chr10	79793354	79793699	346	RPS24	0	proximal/intron	Yes	chr10:79790000-79795000	Yes	chr10:79780120-79822331	+
chr10	80063089	80063309	221	RPS24	246518	distal	None	None	None	None	+
chr17	27046538	27047070	533	RPL23A	0	proximal/intron	Yes	chr17:27045000-27050000	Yes	chr17:27013459-27102713	+
chr17	27053954	27054170	217	RPL23A	2580	distal	Yes	chr17:27050000-27055000	Yes	chr17:27013459-27102713	+
chr17	41150074	41150542	469	RPL27	0	proximal/intron	Yes	chr17:41150000-41155000	Yes	chr17:41140035-41179355	+
chr17	37009743	37010210	468	RPL23	0	proximal/intron	Yes	chr17:37010000-37015000	None	None	-
chr17	37025542	37025723	182	RPL23	15489	distal	Yes	chr17:37025000-37030000	Yes	chr17:37011949-37043593	-
chr17	8280028	8280173	146	RPL26	661	other	Yes	chr17:8280000-8285000	Yes	chr17:8277198-8293339	-
chr17	8286483	8286732	250	RPL26	0	proximal/intron	Yes	chr17:8285000-8290000	Yes	chr17:8277198-8293339	-
chr17	37356174	37356583	410	RPL19	0	proximal	Yes	chr17:37355000-37360000	Yes	chr17:37349322-37374459	+
chr17	72199630	72199878	249	RPL38	0	proximal	Yes	chr17:72195000-72200000	Yes	chr17:72192576-72226566	+
chr17	72209426	72209486	61	RPL38	3407	distal	Yes	chr17:72205000-72210000	Yes	chr17:72192576-72226566	+
chr16	18801602	18801817	216	RPS15A	0	proximal/intron	Yes	chr16:18800000-18805000	Yes	chr16:18789520-18825150	-
chr16	2014787	2015070	284	RPS2	0	proximal/intron	Yes	chr16:2015000-2020000	Yes	chr16:1979790-2107380	-
chr16	89556988	89557395	408	RPL13	55929	distal	Yes	chr16:89555000-89560000	Yes	chr16:89552243-89559138	+
chr16	89626874	89627158	285	RPL13	0	intron	Yes	chr16:89625000-89630000	Yes	chr16:89616250-89657283	+
chr15	66790022	66790280	259	RPL4	1373	other	Yes	chr15:66790000-66795000	Yes	chr15:66771162-66806249	-
chr15	66797416	66797808	393	RPL4	0	intron	Yes	chr15:66795000-66800000	Yes	chr15:66771162-66806249	-
chr15	69755086	69755339	254	RPLP1	7202	distal	Yes	chr15:69755000-69760000	Yes	chr15:69704341-69760064	+
chr15	69744968	69745222	255	RPLP1	0	proximal	Yes	chr15:69745000-69750000	Yes	chr15:69704341-69760064	+
chr19	49999263	49999730	468	RPS11	0	proximal/intron	Yes	chr19:49995000-50000000	Yes	chr19:49987869-50013670	+
chr19	39926532	39926856	325	RPS16	0	proximal/intron	Yes	chr19:39925000-39930000	Yes	chr19:39822207-39946472	-
chr19	39936065	39936185	121	RPS16	9405	distal	Yes	chr19:39935000-39940000	Yes	chr19:39822207-39946472	-
chr19	1438222	1438438	217	RPS15	0	proximal/intron	Yes	chr19:1435000-1440000	Yes	chr19:1375400-1516415	+
chr19	42363644	42364348	705	RPS19	0	proximal	Yes	chr19:42360000-42365000	None	None	+
chr19	17970371	17970730	360	RPL18A	0	proximal	Yes	chr19:17970000-17975000	None	None	+
chr19	58892393	58892758	366	RPS5	5878	distal	Yes	chr19:58890000-58895000	Yes	chr19:58861112-58923273	+
chr19	58898255	58898683	429	RPS5	0	proximal	Yes	chr19:58895000-58900000	Yes	chr19:58861112-58923273	+
chr19	54704513	54705023	511	RPS9	0	proximal/intron	Yes	chr19:54705000-54710000	Yes	chr19:54639319-54725207	+
chr19	49990500	49990907	408	RPL13A	0	proximal/intron	Yes	chr19:49990000-49995000	Yes	chr19:49987869-50013670	+
chr19	49999263	49999621	359	RPL13A	3698	distal	Yes	chr19:49995000-50000000	Yes	chr19:49987869-50013670	+
chr19	8373440	8373477	38	RPS28	12907	distal	Yes	chr19:8370000-8375000	Yes	chr19:8364808-8411395	+
chr19	8386245	8386400	156	RPS28	0	proximal	Yes	chr19:8385000-8390000	Yes	chr19:8364808-8411395	+
chr19	49122391	49122920	530	RPL18	0	proximal/intron	Yes	chr19:49120000-49125000	Yes	chr19:49092385-49151800	-
chr19	55896678	55897378	701	RPL28	0	proximal/intron	Yes	chr19:55895000-55900000	Yes	chr19:55880768-55932945	+
chr19	55919157	55919754	598	RPL28	4541	distal	Yes	chr19:55915000-55920000	Yes	chr19:55880768-55932945	+
chr19	5690072	5690327	256	RPL36	0	proximal	Yes	chr19:5690000-5695000	Yes	chr19:5671451-5730599	+
chr19	18668460	18668693	234	RPL40(UBA52)	5883	distal	Yes	chr19:18665000-18670000	None	None	+
chr19	18682353	18682691	339	RPL40(UBA52)	0	intron	Yes	chr19:18680000-18685000	Yes	chr19:18681104-18697031	+
chr18	47013645	47013759	115	RPL17	1092	other	Yes	chr18:47010000-47015000	Yes	chr18:47004268-47027478	-
chr18	47018782	47019031	250	RPL17	0	proximal/intron	Yes	chr18:47015000-47020000	Yes	chr18:47004268-47027478	-
chr6	133135209	133135762	554	RPS12	0	proximal/intron	Yes	chr6:133135000-133140000	Yes	chr6:133106640-133151511	+
chr6	34360458	34360694	237	RPS10	24537	distal	Yes	chr6:34360000-34365000	Yes	chr6:34349525-34363900	-
chr6	34393840	34394041	202	RPS10	0	proximal/intron	Yes	chr6:34390000-34395000	Yes	chr6:34372561-34402719	-
chr6	33239724	33239938	215	RPS18	0	proximal/intron	Yes	chr6:33235000-33240000	Yes	chr6:33226893-33295260	+
chr6	35436003	35436228	226	RPL10A	0	proximal/intron	Yes	chr6:35435000-35440000	Yes	chr6:35416150-35480684	+
chr5	149829231	149829703	473	RPS14	0	proximal/intron	Yes	chr5:149825000-149830000	Yes	chr5:149814204-149840744	-
chr5	81574160	81574572	413	RPS23	0	proximal/intron	Yes	chr5:81570000-81575000	Yes	chr5:81554108-81588614	-
chr5	40798298	40798464	167	RPL37	32966	distal	Yes	chr5:40795000-40800000	Yes	chr5:40778589-40850648	-
chr5	40835279	40835644	366	RPL37	0	proximal/intron	Yes	chr5:40835000-40840000	Yes	chr5:40778589-40850648	-
chr4	39460131	39460643	513	RPL9	0	proximal/intron	Yes	chr4:39460000-39465000	Yes	chr4:39436021-39472950	-
chr4	152020428	152020876	449	RPS3A	0	proximal/intron	Yes	chr4:152020000-152025000	None	None	+
chr4	109541502	109541721	220	RPL34	1	proximal	Yes	chr4:109540000-109545000	None	None	+
chr3	52029882	52030117	236	RPL29	0	proximal/intron	Yes	chr3:52030000-52035000	None	None	-
chr3	101395988	101396297	310	RPL24	3637	distal	Yes	chr3:101395000-101400000	Yes	chr3:101384024-101404481	-
chr3	101405443	101405777	335	RPL24	0	proximal/intron	Yes	chr3:101405000-101410000	None	None	-
chr3	101443314	101443435	122	RPL24	37750	distal	Yes	chr3:101440000-101445000	None	None	-
chr3	197676663	197677157	495	RPL35A	0	proximal/intron	Yes	chr3:197675000-197680000	None	None	+
chr3	197686832	197687070	239	RPL35A	4110	distal	Yes	chr3:197685000-197690000	Yes	chr3:197678665-197696398	+
chr3	40494516	40494984	469	RPL14	3799	distal	Yes	chr3:40490000-40495000	Yes	chr3:40485401-40513944	+
chr3	40498629	40498874	246	RPL14	0	proximal/intron	Yes	chr3:40495000-40500000	Yes	chr3:40485401-40513944	+
chr3	23958366	23958689	324	RPL15	0	proximal/intron	Yes	chr3:23955000-23960000	Yes	chr3:23926140-24001571	+
chr3	39447914	39448268	355	RPSA	0	proximal/intron	Yes	chr3:39445000-39450000	Yes	chr3:39413105-39471672	+
chr3	39489570	39489617	48	RPSA	35537	distal	Yes	chr3:39485000-39490000	Yes	chr3:39486717-39490326	+
chr3	12882936	12883405	470	RPL32	0	proximal/intron	Yes	chr3:12880000-12885000	Yes	chr3:12836791-12886365	-
chr3	12909688	12909710	23	RPL32	26607	distal	Yes	chr3:12905000-12910000	Yes	chr3:12904473-12921567	-
chr2	3622698	3622978	281	RPS7	0	proximal/intron	Yes	chr2:3620000-3625000	Yes	chr2:3619153-3638679	+
chr2	217363375	217363641	267	RPL37A	0	proximal/intron	Yes	chr2:217360000-217365000	None	None	+
chr2	101618514	101618808	295	RPL31	0	proximal/intron	Yes	chr2:101615000-101620000	Yes	chr2:101610225-101635563	+
chr2	101868912	101869344	433	RPL31	232757	distal	None	None	None	None	+
chr2	55459374	55459848	475	RPS27A	0	intron	Yes	chr2:55455000-55460000	Yes	chr2:55447592-55483393	+
chr1	45241100	45241307	208	RPS8	0	proximal/intron	Yes	chr1:45240000-45245000	None	None	+
chr1	6259596	6259907	312	RPL22	0	proximal/intron	Yes	chr1:6255000-6260000	Yes	chr1:6222093-6309237	-
chr1	153963068	153963297	230	RPS27	0	proximal/intron	Yes	chr1:153960000-153965000	Yes	chr1:153885733-153980746	+
chr1	93297417	93297928	512	RPL5	0	proximal/intron	Yes	chr1:93295000-93300000	Yes	chr1:93283818-93322646	+
chr1	93544543	93544791	249	RPL5	237062	distal	None	None	None	None	+
chr1	23857790	23857876	87	RPL11	160393	distal	None	None	Yes	chr1:23845294-23863966	+
chr1	23866331	23866547	217	RPL11	151722	distal	Yes	chr1:23865000-23870000	None	None	+
chr1	23885979	23886238	260	RPL11	132031	distal	Yes	chr1:23885000-23890000	Yes	chr1:23875890-23900686	+
chr1	24018098	24018351	254	RPL11	0	proximal/intron	Yes	chr1:24015000-24020000	Yes	chr1:24015443-24041046	+
chr9	19380165	19380487	323	RPS6	0	proximal/intron	Yes	chr9:19380000-19385000	None	None	-
chr9	19408772	19408924	153	RPS6	28500	distal	Yes	chr9:19405000-19410000	Yes	chr9:19403378-19417149	-
chr9	136215012	136215143	132	RPL7A	0	proximal/intron	Yes	chr9:136215000-136220000	Yes	chr9:136192882-136252656	+
chr9	130213621	130213764	144	RPL12	0	proximal/intron	Yes	chr9:130210000-130215000	Yes	chr9:130174027-130228071	-
chr9	127624238	127624716	479	RPL35	0	proximal/intron	Yes	chr9:127620000-127625000	Yes	chr9:127609375-127658682	-
chr8	74205664	74205801	138	RPL7	0	proximal/intron	Yes	chr8:74205000-74210000	Yes	chr8:74189053-74229155	-
chr8	74205986	74206668	683	RPL7	117	proximal	Yes	chr8:74205000-74210000	Yes	chr8:74189053-74229155	-
chr8	146012726	146012896	171	RPL8	2256	other	Yes	chr8:146010000-146015000	Yes	chr8:145996209-146033009	-
chr8	146017736	146017968	233	RPL8	0	proximal/intron	Yes	chr8:146015000-146020000	Yes	chr8:145996209-146033009	-
chr8	56986979	56987297	319	RPS20	0	proximal/intron	Yes	chr8:56985000-56990000	Yes	chr8:56963735-56995621	-
chr8	99057690	99057971	282	RPL30	0	proximal/intron	Yes	chr8:99055000-99060000	None	None	-
chr22	39707110	39707148	39	RPL3	1739	other	Yes	chr22:39705000-39710000	Yes	chr22:39683039-39714228	-
chr22	39715565	39715960	396	RPL3	0	proximal/intron	Yes	chr22:39715000-39720000	None	None	-

## Sheet: Intersection85%
Chromosome	Start	End	Length	Related RPG	Distance to RPG	Position	Whether Overlapped with Hi-C	Hi-C(Chr:Start-End)	Whether Overlapped with ChIA-PET	ChIA-PET(Chr:Start-End)	strand
chr20	60957780	60958047	268	RPS21	4074	distal	Yes	chr20:60955000-60960000	Yes	chr20:60916435-60996993	+
chr20	60961889	60962232	344	RPS21	0	proximal/intron	Yes	chr20:60960000-60965000	Yes	chr20:60916435-60996993	+
chr14	49640594	49640726	133	RPS29	402664	distal	None	None	None	None	-
chr14	49928628	49928785	158	RPS29	114605	distal	None	None	None	None	-
chr14	49964554	49964753	200	RPS29	78637	distal	None	None	None	None	-
chr14	50052594	50053322	729	RPS29	0	proximal/intron	Yes	chr14:50050000-50055000	None	None	-
chr14	50053572	50053929	358	RPS29	438	proximal	Yes	chr14:50050000-50055000	None	None	-
chr14	50065085	50065382	298	RPS29	11951	distal	Yes	chr14:50065000-50070000	Yes	chr14:50057993-50109661	-
chrX	153625475	153625526	52	RPL10	1045	other	Yes	chrX:153625000-153630000	None	None	+
chrX	153625866	153626913	1048	RPL10	0	proximal/intron	Yes	chrX:153625000-153630000	Yes	chrX:153626844-153726213	+
chrX	153627059	153627387	329	RPL10	0	intron	Yes	chrX:153625000-153630000	Yes	chrX:153626844-153726213	+
chrX	153639702	153639876	175	RPL10	8801	distal	Yes	chrX:153635000-153640000	Yes	chrX:153626844-153726213	+
chrX	71496840	71497332	493	RPS4X	0	proximal/intron	Yes	chrX:71495000-71500000	None	None	-
chrX	118924963	118925186	224	RPL39	0	intron	Yes	chrX:118925000-118930000	None	None	-
chrX	118925189	118925191	3	RPL39	0	intron	Yes	chrX:118925000-118930000	None	None	-
chrX	118925319	118926230	912	RPL39	0	proximal/intron	Yes	chrX:118925000-118930000	None	None	-
chrX	100645713	100646290	578	RPL36A	0	proximal/intron	Yes	chrX:100645000-100650000	Yes	chrX:100628306-100673962	+
chr13	27746034	27746749	716	RPL21	78943	distal	Yes	chr13:27745000-27750000	Yes	chr13:27742815-27750212	+
chr13	27746752	27746752	1	RPL21	78940	distal	Yes	chr13:27745000-27750000	Yes	chr13:27742815-27750212	+
chr13	27825200	27825917	718	RPL21	0	proximal/intron	Yes	chr13:27825000-27830000	Yes	chr13:27810870-27852734	+
chr12	112820112	112820458	347	RPL6	22536	distal	Yes	chr12:112820000-112825000	None	None	-
chr12	112825196	112825421	226	RPL6	17573	distal	Yes	chr12:112825000-112830000	None	None	-
chr12	112846863	112847560	698	RPL6	0	intron	Yes	chr12:112845000-112850000	Yes	chr12:112835548-112871194	-
chr12	112849467	112849556	90	RPL6	0	intron	Yes	chr12:112845000-112850000	Yes	chr12:112835548-112871194	-
chr12	112856405	112857013	609	RPL6	0	proximal/intron	Yes	chr12:112855000-112860000	Yes	chr12:112835548-112871194	-
chr12	112857073	112857595	523	RPL6	426	proximal	Yes	chr12:112855000-112860000	Yes	chr12:112835548-112871194	-
chr12	56509763	56510753	991	RPL41	0	proximal/intron	Yes	chr12:56510000-56515000	Yes	chr12:56471124-56594493	+
chr12	56511634	56512029	396	RPL41	18	other	Yes	chr12:56510000-56515000	Yes	chr12:56471124-56594493	+
chr12	56435205	56436122	918	RPS26	0	proximal/intron	Yes	chr12:56435000-56440000	Yes	chr12:56432844-56443603	+
chr12	56440958	56441201	244	RPS26	2951	distal	Yes	chr12:56440000-56445000	Yes	chr12:56432844-56443603	+
chr12	56472766	56473295	530	RPS26	34759	distal	Yes	chr12:56470000-56475000	Yes	chr12:56471124-56594493	+
chr12	56473472	56473808	337	RPS26	35465	distal	Yes	chr12:56470000-56475000	Yes	chr12:56471124-56594493	+
chr12	120632514	120633114	601	RPLP0	1388	other	Yes	chr12:120630000-120635000	Yes	chr12:120607985-120707132	-
chr12	120638700	120639615	916	RPLP0	0	proximal/intron	Yes	chr12:120635000-120640000	Yes	chr12:120607985-120707132	-
chr11	17098884	17099897	1014	RPS13	0	proximal/intron	Yes	chr11:17095000-17100000	None	None	-
chr11	17099899	17099931	33	RPS13	679	proximal	Yes	chr11:17095000-17100000	None	None	-
chr11	64885171	64885558	388	RPS30(FAU)	2541	distal	Yes	chr11:64885000-64890000	Yes	chr11:64837244-64909748	-
chr11	64889492	64889966	475	RPS30(FAU)	0	proximal/intron	Yes	chr11:64885000-64890000	Yes	chr11:64837244-64909748	-
chr11	75062876	75063134	259	RPS3	47401	distal	Yes	chr11:75060000-75065000	None	None	+
chr11	75095543	75095811	269	RPS3	14724	distal	Yes	chr11:75095000-75100000	None	None	+
chr11	75099726	75100026	301	RPS3	10509	distal	Yes	chr11:75100000-75105000	Yes	chr11:75098054-75153287	+
chr11	75110317	75110987	671	RPS3	0	proximal/intron	Yes	chr11:75110000-75115000	Yes	chr11:75098054-75153287	+
chr11	75119007	75119155	149	RPS3	0	intron	Yes	chr11:75115000-75120000	Yes	chr11:75098054-75153287	+
chr11	805181	805597	417	RPLP2	3244	distal	Yes	chr11:805000-810000	Yes	chr11:739314-897868	+
chr11	809092	810073	982	RPLP2	0	intron	Yes	chr11:810000-815000	Yes	chr11:739314-897868	+
chr11	819298	819839	542	RPLP2	0	intron	Yes	chr11:815000-820000	Yes	chr11:739314-897868	+
chr11	820024	820300	277	RPLP2	0	intron	Yes	chr11:820000-825000	Yes	chr11:739314-897868	+
chr11	830283	830476	194	RPLP2	2691	distal	Yes	chr11:830000-835000	Yes	chr11:739314-897868	+
chr11	118868405	118868954	550	RPS25	17468	distal	Yes	chr11:118865000-118870000	Yes	chr11:118865546-118906553	-
chr11	118888868	118889240	373	RPS25	0	proximal/intron	Yes	chr11:118885000-118890000	Yes	chr11:118865546-118906553	-
chr11	8625767	8625783	17	RPL27A	78212	distal	Yes	chr11:8625000-8630000	None	None	+
chr11	8692864	8693142	279	RPL27A	10853	distal	None	None	Yes	chr11:8683470-8737372	+
chr11	8703690	8704674	985	RPL27A	0	proximal/intron	Yes	chr11:8700000-8705000	Yes	chr11:8683470-8737372	+
chr11	8709994	8710914	921	RPL27A	0	other	Yes	chr11:8710000-8715000	Yes	chr11:8683470-8737372	+
chr10	79789299	79789842	544	RPS24	3676	distal	Yes	chr10:79785000-79790000	Yes	chr10:79780120-79822331	+
chr10	79793215	79794004	790	RPS24	0	proximal/intron	Yes	chr10:79790000-79795000	Yes	chr10:79780120-79822331	+
chr10	79807092	79807436	345	RPS24	0	intron	Yes	chr10:79805000-79810000	Yes	chr10:79780120-79822331	+
chr10	79971370	79971486	117	RPS24	154799	distal	None	None	None	None	+
chr10	80062709	80063504	796	RPS24	246138	distal	None	None	None	None	+
chr10	80166790	80167122	333	RPS24	350219	distal	None	None	None	None	+
chr17	27045287	27045412	126	RPL23A	1588	other	Yes	chr17:27045000-27050000	Yes	chr17:27013459-27102713	+
chr17	27045418	27045419	2	RPL23A	1581	other	Yes	chr17:27045000-27050000	Yes	chr17:27013459-27102713	+
chr17	27046269	27047286	1018	RPL23A	0	proximal/intron	Yes	chr17:27045000-27050000	Yes	chr17:27013459-27102713	+
chr17	27052348	27052352	5	RPL23A	974	other	Yes	chr17:27050000-27055000	Yes	chr17:27013459-27102713	+
chr17	27052392	27054477	2086	RPL23A	1018	distal	Yes	chr17:27050000-27055000	Yes	chr17:27013459-27102713	+
chr17	27054961	27055821	861	RPL23A	3587	distal	Yes	chr17:27055000-27060000	Yes	chr17:27013459-27102713	+
chr17	41149937	41150955	1019	RPL27	0	proximal/intron	Yes	chr17:41150000-41155000	Yes	chr17:41140035-41179355	+
chr17	41158635	41158741	107	RPL27	3659	distal	Yes	chr17:41155000-41160000	Yes	chr17:41140035-41179355	+
chr17	37009567	37010390	824	RPL23	0	proximal/intron	Yes	chr17:37010000-37015000	None	None	-
chr17	37023744	37024842	1099	RPL23	13691	distal	Yes	chr17:37020000-37025000	Yes	chr17:37011949-37043593	-
chr17	37024846	37024846	1	RPL23	14793	distal	Yes	chr17:37020000-37025000	Yes	chr17:37011949-37043593	-
chr17	37024870	37024872	3	RPL23	14817	distal	Yes	chr17:37020000-37025000	Yes	chr17:37011949-37043593	-
chr17	37025152	37026111	960	RPL23	15099	distal	Yes	chr17:37025000-37030000	Yes	chr17:37011949-37043593	-
chr17	8280028	8280314	287	RPL26	520	other	Yes	chr17:8280000-8285000	Yes	chr17:8277198-8293339	-
chr17	8286292	8287377	1086	RPL26	0	proximal/intron	Yes	chr17:8285000-8290000	Yes	chr17:8277198-8293339	-
chr17	37353957	37354060	104	RPL19	2476	distal	Yes	chr17:37350000-37355000	Yes	chr17:37349322-37374459	+
chr17	37355947	37356855	909	RPL19	0	proximal/intron	Yes	chr17:37355000-37360000	Yes	chr17:37349322-37374459	+
chr17	37363345	37363509	165	RPL19	2365	distal	Yes	chr17:37360000-37365000	Yes	chr17:37349322-37374459	+
chr17	37366129	37366173	45	RPL19	5149	distal	Yes	chr17:37365000-37370000	Yes	chr17:37349322-37374459	+
chr17	71766784	71766883	100	RPL38	432912	distal	None	None	None	None	+
chr17	72172930	72173108	179	RPL38	26687	distal	Yes	chr17:72170000-72175000	None	None	+
chr17	72186413	72186545	133	RPL38	13250	distal	Yes	chr17:72185000-72190000	None	None	+
chr17	72195858	72195990	133	RPL38	3805	distal	Yes	chr17:72195000-72200000	Yes	chr17:72192576-72226566	+
chr17	72199516	72200043	528	RPL38	0	proximal/intron	Yes	chr17:72200000-72205000	Yes	chr17:72192576-72226566	+
chr17	72206582	72206885	304	RPL38	563	other	Yes	chr17:72205000-72210000	Yes	chr17:72192576-72226566	+
chr17	72209047	72209695	649	RPL38	3028	distal	Yes	chr17:72205000-72210000	Yes	chr17:72192576-72226566	+
chr16	18573484	18573534	51	RPS15A	220743	distal	Yes	chr16:18570000-18575000	None	None	-
chr16	18801339	18801894	556	RPS15A	0	proximal/intron	Yes	chr16:18800000-18805000	Yes	chr16:18789520-18825150	-
chr16	2014607	2015177	571	RPS2	0	proximal/intron	Yes	chr16:2015000-2020000	Yes	chr16:1979790-2107380	-
chr16	89556970	89557595	626	RPL13	55729	distal	Yes	chr16:89555000-89560000	Yes	chr16:89552243-89559138	+
chr16	89571863	89572155	293	RPL13	41169	distal	Yes	chr16:89570000-89575000	Yes	chr16:89571170-89577116	+
chr16	89574062	89575020	959	RPL13	38304	distal	Yes	chr16:89575000-89580000	Yes	chr16:89571170-89577116	+
chr16	89575025	89575027	3	RPL13	38297	distal	Yes	chr16:89575000-89580000	Yes	chr16:89571170-89577116	+
chr16	89575052	89575052	1	RPL13	38272	distal	Yes	chr16:89575000-89580000	Yes	chr16:89571170-89577116	+
chr16	89575204	89575211	8	RPL13	38113	distal	Yes	chr16:89575000-89580000	Yes	chr16:89571170-89577116	+
chr16	89575218	89575585	368	RPL13	37739	distal	Yes	chr16:89575000-89580000	Yes	chr16:89571170-89577116	+
chr16	89623889	89624122	234	RPL13	0	intron	Yes	chr16:89620000-89625000	Yes	chr16:89616250-89657283	+
chr16	89626621	89627284	664	RPL13	0	intron	Yes	chr16:89625000-89630000	Yes	chr16:89616250-89657283	+
chr16	89632056	89632060	5	RPL13	0	other	Yes	chr16:89630000-89635000	Yes	chr16:89616250-89657283	+
chr16	89632064	89632292	229	RPL13	0	other	Yes	chr16:89630000-89635000	Yes	chr16:89616250-89657283	+
chr15	66789871	66790586	716	RPL4	1067	other	Yes	chr15:66790000-66795000	Yes	chr15:66771162-66806249	-
chr15	66791299	66791410	112	RPL4	243	other	Yes	chr15:66790000-66795000	Yes	chr15:66771162-66806249	-
chr15	66796911	66798085	1175	RPL4	0	intron	Yes	chr15:66795000-66800000	Yes	chr15:66771162-66806249	-
chr15	69744372	69745886	1515	RPLP1	0	proximal/intron	Yes	chr15:69745000-69750000	Yes	chr15:69704341-69760064	+
chr15	69754926	69755355	430	RPLP1	7042	distal	Yes	chr15:69755000-69760000	Yes	chr15:69704341-69760064	+
chr19	49999168	49999819	652	RPS11	0	proximal/intron	Yes	chr19:49995000-50000000	Yes	chr19:49987869-50013670	+
chr19	50000641	50000737	97	RPS11	0	intron	Yes	chr19:50000000-50005000	Yes	chr19:49987869-50013670	+
chr19	50006464	50006710	247	RPS11	3495	distal	Yes	chr19:50005000-50010000	Yes	chr19:49987869-50013670	+
chr19	50009979	50010058	80	RPS11	7010	distal	Yes	chr19:50010000-50015000	Yes	chr19:49987869-50013670	+
chr19	39926429	39926991	563	RPS16	0	proximal/intron	Yes	chr19:39925000-39930000	Yes	chr19:39822207-39946472	-
chr19	39935807	39935808	2	RPS16	9147	distal	Yes	chr19:39935000-39940000	Yes	chr19:39822207-39946472	-
chr19	39935829	39936185	357	RPS16	9169	distal	Yes	chr19:39935000-39940000	Yes	chr19:39822207-39946472	-
chr19	1438079	1438708	630	RPS15	0	proximal/intron	Yes	chr19:1435000-1440000	Yes	chr19:1375400-1516415	+
chr19	1445264	1445459	196	RPS15	4770	distal	Yes	chr19:1445000-1450000	Yes	chr19:1375400-1516415	+
chr19	42363499	42364444	946	RPS19	0	proximal/intron	Yes	chr19:42360000-42365000	None	None	+
chr19	42377262	42377491	230	RPS19	1778	other	Yes	chr19:42375000-42380000	Yes	chr19:42366153-42394223	+
chr19	17966466	17966643	178	RPL18A	4044	distal	Yes	chr19:17965000-17970000	None	None	+
chr19	17970284	17970865	582	RPL18A	0	proximal/intron	Yes	chr19:17970000-17975000	None	None	+
chr19	58892390	58892868	479	RPS5	5768	distal	Yes	chr19:58890000-58895000	Yes	chr19:58861112-58923273	+
chr19	58898024	58898752	729	RPS5	0	proximal/intron	Yes	chr19:58895000-58900000	Yes	chr19:58861112-58923273	+
chr19	54704269	54705150	882	RPS9	0	proximal/intron	Yes	chr19:54705000-54710000	Yes	chr19:54639319-54725207	+
chr19	54711990	54712288	299	RPS9	475	other	Yes	chr19:54710000-54715000	Yes	chr19:54639319-54725207	+
chr19	54712292	54712292	1	RPS9	777	other	Yes	chr19:54710000-54715000	Yes	chr19:54639319-54725207	+
chr19	54713793	54714109	317	RPS9	2278	distal	Yes	chr19:54710000-54715000	Yes	chr19:54639319-54725207	+
chr19	49990381	49991017	637	RPL13A	0	proximal/intron	Yes	chr19:49990000-49995000	Yes	chr19:49987869-50013670	+
chr19	49999168	49999621	454	RPL13A	3603	distal	Yes	chr19:49995000-50000000	Yes	chr19:49987869-50013670	+
chr19	8373440	8373641	202	RPS28	12743	distal	Yes	chr19:8370000-8375000	Yes	chr19:8364808-8411395	+
chr19	8386082	8386519	438	RPS28	0	proximal/intron	Yes	chr19:8385000-8390000	Yes	chr19:8364808-8411395	+
chr19	49122143	49123060	918	RPL18	0	proximal/intron	Yes	chr19:49120000-49125000	Yes	chr19:49092385-49151800	-
chr19	49127174	49127747	574	RPL18	4499	distal	Yes	chr19:49125000-49130000	Yes	chr19:49092385-49151800	-
chr19	55896531	55897488	958	RPL28	0	proximal/intron	Yes	chr19:55895000-55900000	Yes	chr19:55880768-55932945	+
chr19	55919084	55919950	867	RPL28	4468	distal	Yes	chr19:55915000-55920000	Yes	chr19:55880768-55932945	+
chr19	55929575	55929867	293	RPL28	14959	distal	Yes	chr19:55925000-55930000	Yes	chr19:55880768-55932945	+
chr19	5689982	5690749	768	RPL36	0	proximal/intron	Yes	chr19:5690000-5695000	Yes	chr19:5671451-5730599	+
chr19	5691393	5691764	372	RPL36	0	intron	Yes	chr19:5690000-5695000	Yes	chr19:5671451-5730599	+
chr19	18654888	18655008	121	RPL40(UBA52)	19568	distal	Yes	chr19:18655000-18660000	None	None	+
chr19	18668330	18668793	464	RPL40(UBA52)	5783	distal	Yes	chr19:18665000-18670000	None	None	+
chr19	18682186	18682795	610	RPL40(UBA52)	0	intron	Yes	chr19:18680000-18685000	Yes	chr19:18681104-18697031	+
chr19	18699268	18699494	227	RPL40(UBA52)	10998	distal	Yes	chr19:18695000-18700000	None	None	+
chr18	47013645	47014037	393	RPL17	814	other	Yes	chr18:47010000-47015000	Yes	chr18:47004268-47027478	-
chr18	47018152	47019098	947	RPL17	0	proximal/intron	Yes	chr18:47015000-47020000	Yes	chr18:47004268-47027478	-
chr18	47037131	47037278	148	RPL17	18196	distal	Yes	chr18:47035000-47040000	None	None	-
chr18	47085818	47085939	122	RPL17	66883	distal	None	None	None	None	-
chr6	133119748	133119752	5	RPS12	15956	distal	Yes	chr6:133115000-133120000	Yes	chr6:133106640-133151511	+
chr6	133119763	133119769	7	RPS12	15939	distal	Yes	chr6:133115000-133120000	Yes	chr6:133106640-133151511	+
chr6	133120016	133120360	345	RPS12	15348	distal	Yes	chr6:133120000-133125000	Yes	chr6:133106640-133151511	+
chr6	133133509	133133742	234	RPS12	1966	other	Yes	chr6:133130000-133135000	Yes	chr6:133106640-133151511	+
chr6	133134074	133134075	2	RPS12	1633	other	Yes	chr6:133130000-133135000	Yes	chr6:133106640-133151511	+
chr6	133134085	133134876	792	RPS12	832	proximal	Yes	chr6:133130000-133135000	Yes	chr6:133106640-133151511	+
chr6	133135123	133135872	750	RPS12	0	proximal/intron	Yes	chr6:133135000-133140000	Yes	chr6:133106640-133151511	+
chr6	133144215	133144375	161	RPS12	2208	other	Yes	chr6:133140000-133145000	Yes	chr6:133106640-133151511	+
chr6	133284249	133284364	116	RPS12	142242	distal	None	None	None	None	+
chr6	34360458	34360941	484	RPS10	24290	distal	Yes	chr6:34360000-34365000	Yes	chr6:34349525-34363900	-
chr6	34383041	34383296	256	RPS10	1935	other	Yes	chr6:34380000-34385000	Yes	chr6:34372561-34402719	-
chr6	34393766	34394183	418	RPS10	0	proximal/intron	Yes	chr6:34390000-34395000	Yes	chr6:34372561-34402719	-
chr6	34427819	34427918	100	RPS10	33917	distal	Yes	chr6:34425000-34430000	Yes	chr6:34426024-34429452	-
chr6	33239724	33240205	482	RPS18	0	proximal/intron	Yes	chr6:33240000-33245000	Yes	chr6:33226893-33295260	+
chr6	33244669	33244916	248	RPS18	388	other	Yes	chr6:33240000-33245000	Yes	chr6:33226893-33295260	+
chr6	35435691	35436747	1057	RPL10A	0	proximal/intron	Yes	chr6:35435000-35440000	Yes	chr6:35416150-35480684	+
chr5	149792544	149792585	42	RPS14	30127	distal	Yes	chr5:149790000-149795000	None	None	-
chr5	149815678	149815958	281	RPS14	6754	distal	Yes	chr5:149815000-149820000	Yes	chr5:149814204-149840744	-
chr5	149828824	149829816	993	RPS14	0	proximal/intron	Yes	chr5:149825000-149830000	Yes	chr5:149814204-149840744	-
chr5	149838429	149838717	289	RPS14	9078	distal	Yes	chr5:149835000-149840000	Yes	chr5:149814204-149840744	-
chr5	149865310	149865364	55	RPS14	35959	distal	Yes	chr5:149865000-149870000	Yes	chr5:149860001-149881393	-
chr5	81573959	81574684	726	RPS23	0	proximal/intron	Yes	chr5:81570000-81575000	Yes	chr5:81554108-81588614	-
chr5	40798298	40799033	736	RPL37	32397	distal	Yes	chr5:40795000-40800000	Yes	chr5:40778589-40850648	-
chr5	40834623	40834727	105	RPL37	0	intron	Yes	chr5:40830000-40835000	Yes	chr5:40778589-40850648	-
chr5	40834735	40834737	3	RPL37	0	intron	Yes	chr5:40830000-40835000	Yes	chr5:40778589-40850648	-
chr5	40835027	40835960	934	RPL37	0	proximal/intron	Yes	chr5:40835000-40840000	Yes	chr5:40778589-40850648	-
chr4	39459974	39460643	670	RPL9	0	proximal/intron	Yes	chr4:39460000-39465000	Yes	chr4:39436021-39472950	-
chr4	151936880	151937591	712	RPS3A	83134	distal	Yes	chr4:151935000-151940000	Yes	chr4:151932388-151958154	+
chr4	152020230	152021402	1173	RPS3A	0	proximal/intron	Yes	chr4:152020000-152025000	None	None	+
chr4	152038593	152038848	256	RPS3A	12789	distal	Yes	chr4:152035000-152040000	Yes	chr4:152022104-152039485	+
chr4	109434406	109434550	145	RPL34	107172	distal	None	None	None	None	+
chr4	109493803	109493955	153	RPL34	47767	distal	None	None	None	None	+
chr4	109541297	109541721	425	RPL34	1	proximal	Yes	chr4:109540000-109545000	None	None	+
chr3	52029738	52030197	460	RPL29	0	proximal/intron	Yes	chr3:52030000-52035000	None	None	-
chr3	52035609	52035809	201	RPL29	5651	distal	Yes	chr3:52035000-52040000	Yes	chr3:52033669-52039676	-
chr3	52038349	52038499	151	RPL29	8391	distal	Yes	chr3:52035000-52040000	Yes	chr3:52033669-52039676	-
chr3	52039696	52039858	163	RPL29	9738	distal	Yes	chr3:52035000-52040000	None	None	-
chr3	101395988	101396402	415	RPL24	3532	distal	Yes	chr3:101395000-101400000	Yes	chr3:101384024-101404481	-
chr3	101404994	101405834	841	RPL24	0	proximal/intron	Yes	chr3:101405000-101410000	None	None	-
chr3	101414725	101414869	145	RPL24	9161	distal	Yes	chr3:101410000-101415000	None	None	-
chr3	101443150	101443435	286	RPL24	37586	distal	Yes	chr3:101440000-101445000	None	None	-
chr3	197632930	197633236	307	RPL35A	43787	distal	Yes	chr3:197630000-197635000	None	None	+
chr3	197669957	197670085	129	RPL35A	6938	distal	Yes	chr3:197670000-197675000	Yes	chr3:197668482-197674150	+
chr3	197676514	197677545	1032	RPL35A	0	proximal/intron	Yes	chr3:197675000-197680000	None	None	+
chr3	197686688	197687070	383	RPL35A	3966	distal	Yes	chr3:197685000-197690000	Yes	chr3:197678665-197696398	+
chr3	40494255	40495114	860	RPL14	3669	distal	Yes	chr3:40495000-40500000	Yes	chr3:40485401-40513944	+
chr3	40498481	40499048	568	RPL14	0	proximal/intron	Yes	chr3:40495000-40500000	Yes	chr3:40485401-40513944	+
chr3	40518454	40518603	150	RPL14	14591	distal	Yes	chr3:40515000-40520000	Yes	chr3:40514165-40520799	+
chr3	23958045	23959303	1259	RPL15	0	proximal/intron	Yes	chr3:23955000-23960000	Yes	chr3:23926140-24001571	+
chr3	23986466	23986750	285	RPL15	21279	distal	Yes	chr3:23985000-23990000	Yes	chr3:23926140-24001571	+
chr3	39447804	39448658	855	RPSA	0	proximal/intron	Yes	chr3:39445000-39450000	Yes	chr3:39413105-39471672	+
chr3	39459039	39459087	49	RPSA	5006	distal	Yes	chr3:39455000-39460000	Yes	chr3:39413105-39471672	+
chr3	39489434	39489691	258	RPSA	35401	distal	Yes	chr3:39485000-39490000	Yes	chr3:39486717-39490326	+
chr3	12882735	12883513	779	RPL32	0	proximal/intron	Yes	chr3:12880000-12885000	Yes	chr3:12836791-12886365	-
chr3	12909551	12909838	288	RPL32	26470	distal	Yes	chr3:12905000-12910000	Yes	chr3:12904473-12921567	-
chr3	12933491	12933730	240	RPL32	50410	distal	Yes	chr3:12930000-12935000	Yes	chr3:12930013-12935773	-
chr2	3622563	3623127	565	RPS7	0	proximal/intron	Yes	chr2:3620000-3625000	Yes	chr2:3619153-3638679	+
chr2	217363162	217363908	747	RPL37A	0	proximal/intron	Yes	chr2:217360000-217365000	None	None	+
chr2	217381585	217381758	174	RPL37A	15395	distal	Yes	chr2:217380000-217385000	None	None	+
chr2	217383964	217384219	256	RPL37A	17774	distal	Yes	chr2:217380000-217385000	None	None	+
chr2	101618308	101619102	795	RPL31	0	proximal/intron	Yes	chr2:101615000-101620000	Yes	chr2:101610225-101635563	+
chr2	101629235	101629399	165	RPL31	0	intron	Yes	chr2:101625000-101630000	Yes	chr2:101610225-101635563	+
chr2	101767657	101768235	579	RPL31	131502	distal	Yes	chr2:101765000-101770000	None	None	+
chr2	101769321	101769529	209	RPL31	133166	distal	Yes	chr2:101765000-101770000	None	None	+
chr2	101822065	101822274	210	RPL31	185910	distal	None	None	None	None	+
chr2	101868694	101869344	651	RPL31	232539	distal	None	None	None	None	+
chr2	55360924	55361307	384	RPS27A	97732	distal	None	None	None	None	+
chr2	55395728	55395984	257	RPS27A	63055	distal	None	None	None	None	+
chr2	55402824	55403012	189	RPS27A	56027	distal	None	None	None	None	+
chr2	55450512	55450700	189	RPS27A	8339	distal	Yes	chr2:55450000-55455000	Yes	chr2:55447592-55483393	+
chr2	55450895	55450896	2	RPS27A	8143	distal	Yes	chr2:55450000-55455000	Yes	chr2:55447592-55483393	+
chr2	55450898	55450969	72	RPS27A	8070	distal	Yes	chr2:55450000-55455000	Yes	chr2:55447592-55483393	+
chr2	55459106	55459973	868	RPS27A	0	proximal/intron	Yes	chr2:55455000-55460000	Yes	chr2:55447592-55483393	+
chr1	45240684	45241574	891	RPS8	0	proximal/intron	Yes	chr1:45240000-45245000	None	None	+
chr1	6259454	6260179	726	RPL22	0	proximal/intron	Yes	chr1:6260000-6265000	Yes	chr1:6222093-6309237	-
chr1	6265096	6265523	428	RPL22	5417	distal	Yes	chr1:6265000-6270000	Yes	chr1:6222093-6309237	-
chr1	6266026	6266188	163	RPL22	6347	distal	Yes	chr1:6265000-6270000	Yes	chr1:6222093-6309237	-
chr1	153958854	153959627	774	RPS27	3612	distal	Yes	chr1:153955000-153960000	Yes	chr1:153885733-153980746	+
chr1	153962899	153963519	621	RPS27	0	proximal/intron	Yes	chr1:153960000-153965000	Yes	chr1:153885733-153980746	+
chr1	93270317	93270582	266	RPL5	27012	distal	None	None	None	None	+
chr1	93297359	93298059	701	RPL5	0	proximal/intron	Yes	chr1:93295000-93300000	Yes	chr1:93283818-93322646	+
chr1	93324508	93324832	325	RPL5	17027	distal	Yes	chr1:93320000-93325000	None	None	+
chr1	93425906	93426484	579	RPL5	118425	distal	Yes	chr1:93425000-93430000	None	None	+
chr1	93426744	93427607	864	RPL5	119263	distal	Yes	chr1:93425000-93430000	None	None	+
chr1	93427832	93428186	355	RPL5	120351	distal	Yes	chr1:93425000-93430000	None	None	+
chr1	93459701	93459936	236	RPL5	152220	distal	Yes	chr1:93455000-93460000	None	None	+
chr1	93487268	93487393	126	RPL5	179787	distal	None	None	None	None	+
chr1	93544301	93544791	491	RPL5	236820	distal	None	None	None	None	+
chr1	23857713	23858071	359	RPL11	160198	distal	None	None	Yes	chr1:23845294-23863966	+
chr1	23866224	23866658	435	RPL11	151611	distal	Yes	chr1:23865000-23870000	None	None	+
chr1	23871237	23871536	300	RPL11	146733	distal	Yes	chr1:23870000-23875000	Yes	chr1:23869455-23872137	+
chr1	23880950	23882285	1336	RPL11	135984	distal	Yes	chr1:23880000-23885000	Yes	chr1:23875890-23900686	+
chr1	23882690	23882879	190	RPL11	135390	distal	Yes	chr1:23880000-23885000	Yes	chr1:23875890-23900686	+
chr1	23884688	23885157	470	RPL11	133112	distal	Yes	chr1:23885000-23890000	Yes	chr1:23875890-23900686	+
chr1	23885673	23886565	893	RPL11	131704	distal	Yes	chr1:23885000-23890000	Yes	chr1:23875890-23900686	+
chr1	23888690	23889211	522	RPL11	129058	distal	Yes	chr1:23885000-23890000	Yes	chr1:23875890-23900686	+
chr1	23961522	23961835	314	RPL11	56434	distal	Yes	chr1:23960000-23965000	None	None	+
chr1	23963955	23964218	264	RPL11	54051	distal	Yes	chr1:23960000-23965000	None	None	+
chr1	24017977	24018823	847	RPL11	0	proximal/intron	Yes	chr1:24015000-24020000	Yes	chr1:24015443-24041046	+
chr1	24069530	24069720	191	RPL11	46615	distal	Yes	chr1:24065000-24070000	Yes	chr1:24051176-24084256	+
chr1	24069737	24069855	119	RPL11	46822	distal	Yes	chr1:24065000-24070000	Yes	chr1:24051176-24084256	+
chr9	19379729	19379729	1	RPS6	0	intron	Yes	chr9:19375000-19380000	None	None	-
chr9	19379737	19380587	851	RPS6	0	proximal/intron	Yes	chr9:19380000-19385000	None	None	-
chr9	19408639	19408924	286	RPS6	28367	distal	Yes	chr9:19405000-19410000	Yes	chr9:19403378-19417149	-
chr9	136215012	136215289	278	RPL7A	0	proximal/intron	Yes	chr9:136215000-136220000	Yes	chr9:136192882-136252656	+
chr9	130213167	130213764	598	RPL12	0	proximal/intron	Yes	chr9:130210000-130215000	Yes	chr9:130174027-130228071	-
chr9	127615143	127615720	578	RPL35	4438	distal	Yes	chr9:127615000-127620000	Yes	chr9:127609375-127658682	-
chr9	127623725	127623731	7	RPL35	0	intron	Yes	chr9:127620000-127625000	Yes	chr9:127609375-127658682	-
chr9	127623767	127623998	232	RPL35	0	intron	Yes	chr9:127620000-127625000	Yes	chr9:127609375-127658682	-
chr9	127624001	127624012	12	RPL35	0	intron	Yes	chr9:127620000-127625000	Yes	chr9:127609375-127658682	-
chr9	127624040	127624825	786	RPL35	0	proximal/intron	Yes	chr9:127620000-127625000	Yes	chr9:127609375-127658682	-
chr8	74205468	74206836	1369	RPL7	0	proximal/intron	Yes	chr8:74205000-74210000	Yes	chr8:74189053-74229155	-
chr8	146012726	146013140	415	RPL8	2012	other	Yes	chr8:146010000-146015000	Yes	chr8:145996209-146033009	-
chr8	146017607	146017987	381	RPL8	0	proximal/intron	Yes	chr8:146015000-146020000	Yes	chr8:145996209-146033009	-
chr8	56941470	56941666	197	RPS20	39073	distal	None	None	None	None	-
chr8	56972767	56973072	306	RPS20	7667	distal	Yes	chr8:56970000-56975000	Yes	chr8:56963735-56995621	-
chr8	56986747	56987530	784	RPS20	0	proximal/intron	Yes	chr8:56985000-56990000	Yes	chr8:56963735-56995621	-
chr8	57006336	57006461	126	RPS20	19196	distal	Yes	chr8:57005000-57010000	Yes	chr8:57005559-57008946	-
chr8	99049361	99049606	246	RPL30	4332	distal	Yes	chr8:99045000-99050000	Yes	chr8:99039776-99056106	-
chr8	99057506	99058516	1011	RPL30	0	proximal/intron	Yes	chr8:99055000-99060000	None	None	-
chr22	39649550	39649550	1	RPL3	59337	distal	Yes	chr22:39645000-39650000	Yes	chr22:39621204-39652739	-
chr22	39649559	39649650	92	RPL3	59237	distal	Yes	chr22:39645000-39650000	Yes	chr22:39621204-39652739	-
chr22	39688654	39688932	279	RPL3	19955	distal	Yes	chr22:39685000-39690000	Yes	chr22:39683039-39714228	-
chr22	39706927	39707274	348	RPL3	1613	other	Yes	chr22:39705000-39710000	Yes	chr22:39683039-39714228	-
chr22	39712396	39712698	303	RPL3	0	intron	Yes	chr22:39710000-39715000	Yes	chr22:39683039-39714228	-
chr22	39714984	39716423	1440	RPL3	0	proximal/intron	Yes	chr22:39715000-39720000	None	None	-
chr22	39739632	39739818	187	RPL3	23962	distal	Yes	chr22:39735000-39740000	None	None	-

## Sheet: Union100%
Chromosome	Start	End	Length	Related RPG	Distance to RPG	Position	Whether Overlapped with Hi-C	Hi-C(Chr:Start-End)	Whether Overlapped with ChIA-PET	ChIA-PET(Chr:Start-End)	strand
chr20	60960730	60963685	2956	RPS21	0	proximal/intron	Yes	chr20:60960000-60965000	Yes	chr20:60916435-60996993	+
chr20	60957261	60958339	1079	RPS21	3782	distal	Yes	chr20:60955000-60960000	Yes	chr20:60916435-60996993	+
chr14	50053534	50055157	1624	RPS29	400	proximal	Yes	chr14:50055000-50060000	None	None	-
chr14	50059291	50065382	6092	RPS29	6157	distal	Yes	chr14:50065000-50070000	Yes	chr14:50057993-50109661	-
chr14	50050223	50053341	3119	RPS29	0	proximal/intron	Yes	chr14:50050000-50055000	Yes	chr14:50043433-50051146	-
chrX	153624647	153629074	4428	RPL10	0	proximal/intron	Yes	chrX:153625000-153630000	Yes	chrX:153626844-153726213	+
chrX	71492611	71497555	4945	RPS4X	0	proximal/intron	Yes	chrX:71495000-71500000	Yes	chrX:71484450-71495347	-
chrX	118924046	118926977	2932	RPL39	0	proximal/intron	Yes	chrX:118925000-118930000	None	None	-
chrX	100644902	100649703	4802	RPL36A	0	proximal/intron	Yes	chrX:100645000-100650000	Yes	chrX:100628306-100673962	+
chr13	27824223	27830321	6099	RPL21	0	proximal/intron	Yes	chr13:27830000-27835000	Yes	chr13:27810870-27852734	+
chr13	27746034	27747996	1963	RPL21	77696	distal	Yes	chr13:27745000-27750000	Yes	chr13:27742815-27750212	+
chr12	112855896	112858440	2545	RPL6	0	proximal/intron	Yes	chr12:112855000-112860000	Yes	chr12:112835548-112871194	-
chr12	112846432	112848355	1924	RPL6	0	intron	Yes	chr12:112845000-112850000	Yes	chr12:112835548-112871194	-
chr12	56511579	56512029	451	RPL41	0	other	Yes	chr12:56510000-56515000	Yes	chr12:56471124-56594493	+
chr12	56508700	56511298	2599	RPL41	0	proximal/intron	Yes	chr12:56510000-56515000	Yes	chr12:56471124-56594493	+
chr12	56433974	56438820	4847	RPS26	0	proximal/intron	Yes	chr12:56435000-56440000	Yes	chr12:56432844-56443603	+
chr12	120632514	120640749	8236	RPLP0	0	proximal/intron	Yes	chr12:120640000-120645000	Yes	chr12:120607985-120707132	-
chr11	17096102	17100815	4714	RPS13	0	proximal/intron	Yes	chr11:17100000-17105000	Yes	chr11:17086623-17098520	-
chr11	64887118	64890685	3568	RPS30(FAU)	0	proximal/intron	Yes	chr11:64890000-64895000	Yes	chr11:64837244-64909748	-
chr11	64885171	64886863	1693	RPS30(FAU)	1236	distal	Yes	chr11:64885000-64890000	Yes	chr11:64837244-64909748	-
chr11	75109617	75116199	6583	RPS3	0	proximal/intron	Yes	chr11:75115000-75120000	Yes	chr11:75098054-75153287	+
chr11	818272	822815	4544	RPLP2	0	intron	Yes	chr11:820000-825000	Yes	chr11:739314-897868	+
chr11	808383	812612	4230	RPLP2	0	proximal/intron	Yes	chr11:810000-815000	Yes	chr11:739314-897868	+
chr11	118887703	118889240	1538	RPS25	0	proximal/intron	Yes	chr11:118885000-118890000	Yes	chr11:118865546-118906553	-
chr11	118867442	118870181	2740	RPS25	16241	distal	Yes	chr11:118870000-118875000	Yes	chr11:118865546-118906553	-
chr11	8703025	8712604	9580	RPL27A	0	proximal/intron	Yes	chr11:8710000-8715000	Yes	chr11:8683470-8737372	+
chr10	79791752	79795678	3927	RPS24	0	proximal/intron	Yes	chr10:79795000-79800000	Yes	chr10:79780120-79822331	+
chr10	80061115	80066494	5380	RPS24	244544	distal	None	None	None	None	+
chr10	79789299	79790255	957	RPS24	3263	distal	Yes	chr10:79790000-79795000	Yes	chr10:79780120-79822331	+
chr17	27045287	27055821	10535	RPL23A	0	proximal/intron/distal	Yes	chr17:27055000-27060000	Yes	chr17:27013459-27102713	+
chr17	41148904	41152169	3266	RPL27	0	proximal/intron	Yes	chr17:41150000-41155000	Yes	chr17:41140035-41179355	+
chr17	37023188	37026111	2924	RPL23	13135	distal	Yes	chr17:37025000-37030000	Yes	chr17:37011949-37043593	-
chr17	37004624	37011977	7354	RPL23	0	proximal/intron	Yes	chr17:37010000-37015000	Yes	chr17:37011949-37043593	-
chr17	8281541	8289619	8079	RPL26	0	proximal/intron/distal	Yes	chr17:8285000-8290000	Yes	chr17:8277198-8293339	-
chr17	8280028	8281146	1119	RPL26	0	intron	Yes	chr17:8280000-8285000	Yes	chr17:8277198-8293339	-
chr17	37355768	37358196	2429	RPL19	0	proximal/intron	Yes	chr17:37355000-37360000	Yes	chr17:37349322-37374459	+
chr17	72204945	72209695	4751	RPL38	0	intron/distal	Yes	chr17:72205000-72210000	Yes	chr17:72192576-72226566	+
chr17	72195424	72203595	8172	RPL38	0	proximal/intron/distal	Yes	chr17:72200000-72205000	Yes	chr17:72192576-72226566	+
chr16	18796114	18802876	6763	RPS15A	0	proximal/intron	Yes	chr16:18800000-18805000	Yes	chr16:18789520-18825150	-
chr16	2011977	2016125	4149	RPS2	0	proximal/intron	Yes	chr16:2015000-2020000	Yes	chr16:1979790-2107380	-
chr16	89573131	89575755	2625	RPL13	37569	distal	Yes	chr16:89575000-89580000	Yes	chr16:89571170-89577116	+
chr16	89625201	89633276	8076	RPL13	0	intron	Yes	chr16:89630000-89635000	Yes	chr16:89616250-89657283	+
chr16	89556970	89559511	2542	RPL13	53813	distal	Yes	chr16:89555000-89560000	Yes	chr16:89552243-89559138	+
chr15	66791765	66798757	6993	RPL4	0	intron	Yes	chr15:66795000-66800000	Yes	chr15:66771162-66806249	-
chr15	66788746	66791749	3004	RPL4	0	intron/distal	Yes	chr15:66790000-66795000	Yes	chr15:66771162-66806249	-
chr15	69754048	69755355	1308	RPLP1	6164	distal	Yes	chr15:69755000-69760000	Yes	chr15:69704341-69760064	+
chr15	69743253	69751184	7932	RPLP1	0	proximal/intron/distal	Yes	chr15:69750000-69755000	Yes	chr15:69704341-69760064	+
chr19	49998833	50005355	6523	RPS11	0	proximal/intron	Yes	chr19:50005000-50010000	Yes	chr19:49987869-50013670	+
chr19	39934613	39936185	1573	RPS16	7953	distal	Yes	chr19:39935000-39940000	Yes	chr19:39822207-39946472	-
chr19	39925679	39927871	2193	RPS16	0	proximal/intron	Yes	chr19:39925000-39930000	Yes	chr19:39822207-39946472	-
chr19	1437524	1439479	1956	RPS15	0	proximal/intron	Yes	chr19:1435000-1440000	Yes	chr19:1375400-1516415	+
chr19	42362912	42370838	7927	RPS19	0	proximal/intron	Yes	chr19:42370000-42375000	Yes	chr19:42366153-42394223	+
chr19	17969751	17978438	8688	RPL18A	0	proximal/intron/distal	Yes	chr19:17975000-17980000	Yes	chr19:17972342-17987996	+
chr19	58896209	58900110	3902	RPS5	0	proximal/intron	Yes	chr19:58900000-58905000	Yes	chr19:58861112-58923273	+
chr19	58892390	58894002	1613	RPS5	4634	distal	Yes	chr19:58890000-58895000	Yes	chr19:58861112-58923273	+
chr19	54703866	54715620	11755	RPS9	0	proximal/intron/distal	Yes	chr19:54715000-54720000	Yes	chr19:54639319-54725207	+
chr19	49998833	49999621	789	RPL13A	3268	distal	Yes	chr19:49995000-50000000	Yes	chr19:49987869-50013670	+
chr19	49989591	49998633	9043	RPL13A	0	proximal/intron/distal	Yes	chr19:49995000-50000000	Yes	chr19:49987869-50013670	+
chr19	8384981	8387467	2487	RPS28	0	proximal/intron	Yes	chr19:8385000-8390000	Yes	chr19:8364808-8411395	+
chr19	8373440	8374179	740	RPS28	12205	distal	Yes	chr19:8370000-8375000	Yes	chr19:8364808-8411395	+
chr19	49118099	49123979	5881	RPL18	0	proximal/intron	Yes	chr19:49120000-49125000	Yes	chr19:49092385-49151800	-
chr19	55916825	55922403	5579	RPL28	2209	distal	Yes	chr19:55915000-55920000	Yes	chr19:55880768-55932945	+
chr19	55895628	55899215	3588	RPL28	0	proximal/intron	Yes	chr19:55895000-55900000	Yes	chr19:55880768-55932945	+
chr19	5689832	5691844	2013	RPL36	0	proximal/intron	Yes	chr19:5690000-5695000	Yes	chr19:5671451-5730599	+
chr19	18681681	18684525	2845	RPL40(UBA52)	0	intron	Yes	chr19:18680000-18685000	Yes	chr19:18681104-18697031	+
chr19	18667641	18669892	2252	RPL40(UBA52)	4684	distal	Yes	chr19:18665000-18670000	None	None	+
chr18	47013645	47019894	6250	RPL17	0	proximal/intron	Yes	chr18:47015000-47020000	Yes	chr18:47004268-47027478	-
chr6	133131974	133144691	12718	RPS12	0	proximal/intron/distal	Yes	chr6:133140000-133145000	Yes	chr6:133106640-133151511	+
chr6	34388734	34395213	6480	RPS10	0	proximal/intron	Yes	chr6:34390000-34395000	Yes	chr6:34372561-34402719	-
chr6	34360458	34362326	1869	RPS10	22905	distal	Yes	chr6:34360000-34365000	Yes	chr6:34349525-34363900	-
chr6	33239724	33244916	5193	RPS18	0	proximal/intron	Yes	chr6:33240000-33245000	Yes	chr6:33226893-33295260	+
chr6	35435024	35441373	6350	RPL10A	0	proximal/intron/distal	Yes	chr6:35440000-35445000	Yes	chr6:35416150-35480684	+
chr5	149820722	149830288	9567	RPS14	0	proximal/intron	Yes	chr5:149830000-149835000	Yes	chr5:149814204-149840744	-
chr5	81572055	81575360	3306	RPS23	0	proximal/intron	Yes	chr5:81575000-81580000	Yes	chr5:81554108-81588614	-
chr5	40829996	40837079	7084	RPL37	0	proximal/intron	Yes	chr5:40835000-40840000	Yes	chr5:40778589-40850648	-
chr5	40798298	40800464	2167	RPL37	30966	distal	Yes	chr5:40795000-40800000	Yes	chr5:40778589-40850648	-
chr4	39453154	39460643	7490	RPL9	0	proximal/intron/distal	Yes	chr4:39460000-39465000	Yes	chr4:39436021-39472950	-
chr4	152018829	152022141	3313	RPS3A	0	proximal/intron	Yes	chr4:152020000-152025000	Yes	chr4:152022104-152039485	+
chr4	109539928	109541721	1794	RPL34	1	proximal	Yes	chr4:109540000-109545000	None	None	+
chr3	52028124	52030508	2385	RPL29	0	proximal/intron	Yes	chr3:52030000-52035000	Yes	chr3:51980747-52029604	-
chr3	101402621	101407636	5016	RPL24	0	proximal/intron	Yes	chr3:101405000-101410000	Yes	chr3:101384024-101404481	-
chr3	101442715	101443435	721	RPL24	37151	distal	Yes	chr3:101440000-101445000	Yes	chr3:101441050-101443130	-
chr3	101395988	101397656	1669	RPL24	2278	distal	Yes	chr3:101395000-101400000	Yes	chr3:101384024-101404481	-
chr3	197675113	197687070	11958	RPL35A	0	proximal/intron/distal	Yes	chr3:197685000-197690000	Yes	chr3:197678665-197696398	+
chr3	40497620	40501150	3531	RPL14	0	proximal/intron	Yes	chr3:40500000-40505000	Yes	chr3:40485401-40513944	+
chr3	40492573	40496075	3503	RPL14	2708	distal	Yes	chr3:40495000-40500000	Yes	chr3:40485401-40513944	+
chr3	23956302	23960743	4442	RPL15	0	proximal/intron	Yes	chr3:23960000-23965000	Yes	chr3:23926140-24001571	+
chr3	39489209	39490644	1436	RPSA	35176	distal	Yes	chr3:39485000-39490000	Yes	chr3:39486717-39490326	+
chr3	39445527	39452277	6751	RPSA	0	proximal/intron/distal	Yes	chr3:39450000-39455000	Yes	chr3:39413105-39471672	+
chr3	12908968	12911528	2561	RPL32	25887	distal	Yes	chr3:12910000-12915000	Yes	chr3:12904473-12921567	-
chr3	12876314	12884465	8152	RPL32	0	proximal/intron	Yes	chr3:12880000-12885000	Yes	chr3:12836791-12886365	-
chr2	3621804	3624676	2873	RPS7	0	proximal/intron	Yes	chr2:3620000-3625000	Yes	chr2:3619153-3638679	+
chr2	217361672	217373537	11866	RPL37A	0	proximal/intron/distal	Yes	chr2:217370000-217375000	Yes	chr2:217364526-217378155	+
chr2	101867397	101869344	1948	RPL31	231242	distal	None	None	None	None	+
chr2	101615980	101625693	9714	RPL31	0	proximal/intron/distal	Yes	chr2:101625000-101630000	Yes	chr2:101610225-101635563	+
chr2	55458304	55463756	5453	RPS27A	0	proximal/intron	Yes	chr2:55460000-55465000	Yes	chr2:55447592-55483393	+
chr1	45240370	45245522	5153	RPS8	0	proximal/intron	Yes	chr1:45245000-45250000	Yes	chr1:45242356-45315133	+
chr1	6256964	6261233	4270	RPL22	0	proximal/intron	Yes	chr1:6260000-6265000	Yes	chr1:6222093-6309237	-
chr1	153962313	153964884	2572	RPS27	0	proximal/intron	Yes	chr1:153960000-153965000	Yes	chr1:153885733-153980746	+
chr1	153958854	153959871	1018	RPS27	3368	distal	Yes	chr1:153955000-153960000	Yes	chr1:153885733-153980746	+
chr1	93425241	93429430	4190	RPL5	117760	distal	Yes	chr1:93425000-93430000	None	None	+
chr1	93543608	93544791	1184	RPL5	236127	distal	None	None	None	None	+
chr1	93296381	93310331	13951	RPL5	0	proximal/intron/distal	Yes	chr1:93310000-93315000	Yes	chr1:93283818-93322646	+
chr1	23865935	23867401	1467	RPL11	150868	distal	Yes	chr1:23865000-23870000	None	None	+
chr1	23879539	23891665	12127	RPL11	126604	distal	Yes	chr1:23885000-23890000	Yes	chr1:23875890-23900686	+
chr1	24017351	24027342	9992	RPL11	0	proximal/intron/distal	Yes	chr1:24025000-24030000	Yes	chr1:24015443-24041046	+
chr1	23857713	23860749	3037	RPL11	157520	distal	Yes	chr1:23860000-23865000	Yes	chr1:23845294-23863966	+
chr9	19407455	19408924	1470	RPS6	27183	distal	Yes	chr9:19405000-19410000	Yes	chr9:19403378-19417149	-
chr9	19374138	19382404	8267	RPS6	0	proximal/intron	Yes	chr9:19380000-19385000	Yes	chr9:19381948-19385941	-
chr9	136215012	136217545	2534	RPL7A	0	proximal/intron	Yes	chr9:136215000-136220000	Yes	chr9:136192882-136252656	+
chr9	130209526	130213764	4239	RPL12	0	proximal/intron	Yes	chr9:130210000-130215000	Yes	chr9:130174027-130228071	-
chr9	127613612	127625556	11945	RPL35	0	proximal/intron/distal	Yes	chr9:127625000-127630000	Yes	chr9:127609375-127658682	-
chr8	74204622	74206836	2215	RPL7	0	proximal/intron	Yes	chr8:74205000-74210000	Yes	chr8:74189053-74229155	-
chr8	146012726	146017987	5262	RPL8	0	proximal/intron	Yes	chr8:146015000-146020000	Yes	chr8:145996209-146033009	-
chr8	56985740	56988146	2407	RPS20	0	proximal/intron	Yes	chr8:56985000-56990000	Yes	chr8:56963735-56995621	-
chr8	99056220	99059223	3004	RPL30	0	proximal/intron	Yes	chr8:99055000-99060000	None	None	-
chr22	39704354	39717000	12647	RPL3	0	proximal/intron/distal	Yes	chr22:39715000-39720000	Yes	chr22:39683039-39714228	-

## Sheet: Union85%
Chromosome	Start	End	Length	Related RPG	Distance to RPG	Position	Whether Overlapped with Hi-C	Hi-C(Chr:Start-End)	Whether Overlapped with ChIA-PET	ChIA-PET(Chr:Start-End)	strand
chr20	60949179	60954102	4924	RPS21	8019	distal	None	None	Yes	chr20:60916435-60996993	+
chr20	60957261	60958339	1079	RPS21	3782	distal	Yes	chr20:60955000-60960000	Yes	chr20:60916435-60996993	+
chr20	60960730	60963685	2956	RPS21	0	proximal/intron	Yes	chr20:60960000-60965000	Yes	chr20:60916435-60996993	+
chr20	60942369	60946623	4255	RPS21	15498	distal	Yes	chr20:60940000-60945000	Yes	chr20:60916435-60996993	+
chr14	49926736	49929057	2322	RPS29	114333	distal	None	None	None	None	-
chr14	49964029	49965281	1253	RPS29	78109	distal	None	None	None	None	-
chr14	50050223	50053341	3119	RPS29	0	proximal/intron	Yes	chr14:50050000-50055000	Yes	chr14:50043433-50051146	-
chr14	50053534	50055157	1624	RPS29	400	proximal	Yes	chr14:50055000-50060000	None	None	-
chr14	50059291	50065382	6092	RPS29	6157	distal	Yes	chr14:50065000-50070000	Yes	chr14:50057993-50109661	-
chr14	49640019	49640977	959	RPS29	402413	distal	None	None	None	None	-
chrX	153639218	153639876	659	RPL10	8317	distal	Yes	chrX:153635000-153640000	Yes	chrX:153626844-153726213	+
chrX	153624647	153629074	4428	RPL10	0	proximal/intron	Yes	chrX:153625000-153630000	Yes	chrX:153626844-153726213	+
chrX	71492611	71497555	4945	RPS4X	0	proximal/intron	Yes	chrX:71495000-71500000	Yes	chrX:71484450-71495347	-
chrX	118924046	118926977	2932	RPL39	0	proximal/intron	Yes	chrX:118925000-118930000	None	None	-
chrX	100644902	100649703	4802	RPL36A	0	proximal/intron	Yes	chrX:100645000-100650000	Yes	chrX:100628306-100673962	+
chr13	27824223	27830321	6099	RPL21	0	proximal/intron	Yes	chr13:27830000-27835000	Yes	chr13:27810870-27852734	+
chr13	27746034	27747996	1963	RPL21	77696	distal	Yes	chr13:27745000-27750000	Yes	chr13:27742815-27750212	+
chr12	112824046	112826090	2045	RPL6	16904	distal	Yes	chr12:112825000-112830000	None	None	-
chr12	112846432	112848355	1924	RPL6	0	intron	Yes	chr12:112845000-112850000	Yes	chr12:112835548-112871194	-
chr12	112848731	112849709	979	RPL6	0	intron	Yes	chr12:112845000-112850000	Yes	chr12:112835548-112871194	-
chr12	112855896	112858440	2545	RPL6	0	proximal/intron	Yes	chr12:112855000-112860000	Yes	chr12:112835548-112871194	-
chr12	112820112	112821125	1014	RPL6	21869	distal	Yes	chr12:112820000-112825000	None	None	-
chr12	56511579	56512029	451	RPL41	0	other	Yes	chr12:56510000-56515000	Yes	chr12:56471124-56594493	+
chr12	56508700	56511298	2599	RPL41	0	proximal/intron	Yes	chr12:56510000-56515000	Yes	chr12:56471124-56594493	+
chr12	56438882	56441315	2434	RPS26	875	distal	Yes	chr12:56440000-56445000	Yes	chr12:56432844-56443603	+
chr12	56471658	56473808	2151	RPS26	33651	distal	Yes	chr12:56470000-56475000	Yes	chr12:56471124-56594493	+
chr12	56433974	56438820	4847	RPS26	0	proximal/intron	Yes	chr12:56435000-56440000	Yes	chr12:56432844-56443603	+
chr12	120632514	120640749	8236	RPLP0	0	proximal/intron	Yes	chr12:120640000-120645000	Yes	chr12:120607985-120707132	-
chr11	17096102	17100815	4714	RPS13	0	proximal/intron	Yes	chr11:17100000-17105000	Yes	chr11:17086623-17098520	-
chr11	17035964	17037917	1954	RPS13	58022	distal	None	None	None	None	-
chr11	64887118	64890685	3568	RPS30(FAU)	0	proximal/intron	Yes	chr11:64890000-64895000	Yes	chr11:64837244-64909748	-
chr11	64885171	64886863	1693	RPS30(FAU)	1236	distal	Yes	chr11:64885000-64890000	Yes	chr11:64837244-64909748	-
chr11	75095275	75096233	959	RPS3	14302	distal	Yes	chr11:75095000-75100000	None	None	+
chr11	75096813	75100715	3903	RPS3	9820	distal	Yes	chr11:75100000-75105000	Yes	chr11:75098054-75153287	+
chr11	75109617	75116199	6583	RPS3	0	proximal/intron	Yes	chr11:75115000-75120000	Yes	chr11:75098054-75153287	+
chr11	75116346	75120220	3875	RPS3	0	intron	Yes	chr11:75120000-75125000	Yes	chr11:75098054-75153287	+
chr11	75062876	75064533	1658	RPS3	46002	distal	Yes	chr11:75060000-75065000	None	None	+
chr11	808383	812612	4230	RPLP2	0	proximal/intron	Yes	chr11:810000-815000	Yes	chr11:739314-897868	+
chr11	818272	822815	4544	RPLP2	0	intron	Yes	chr11:820000-825000	Yes	chr11:739314-897868	+
chr11	823325	832951	9627	RPLP2	0	intron/distal	Yes	chr11:830000-835000	Yes	chr11:739314-897868	+
chr11	803806	805855	2050	RPLP2	2986	distal	Yes	chr11:805000-810000	Yes	chr11:739314-897868	+
chr11	118887703	118889240	1538	RPS25	0	proximal/intron	Yes	chr11:118885000-118890000	Yes	chr11:118865546-118906553	-
chr11	118867442	118870181	2740	RPS25	16241	distal	Yes	chr11:118870000-118875000	Yes	chr11:118865546-118906553	-
chr11	8691683	8694161	2479	RPL27A	9834	distal	None	None	Yes	chr11:8683470-8737372	+
chr11	8703025	8712604	9580	RPL27A	0	proximal/intron	Yes	chr11:8710000-8715000	Yes	chr11:8683470-8737372	+
chr11	8625183	8626885	1703	RPL27A	77110	distal	Yes	chr11:8625000-8630000	None	None	+
chr10	79791752	79795678	3927	RPS24	0	proximal/intron	Yes	chr10:79795000-79800000	Yes	chr10:79780120-79822331	+
chr10	79803034	79805514	2481	RPS24	0	intron	Yes	chr10:79805000-79810000	Yes	chr10:79780120-79822331	+
chr10	79806416	79810156	3741	RPS24	0	intron	Yes	chr10:79805000-79810000	Yes	chr10:79780120-79822331	+
chr10	79970243	79979334	9092	RPS24	153672	distal	None	None	None	None	+
chr10	80061115	80066494	5380	RPS24	244544	distal	None	None	None	None	+
chr10	80164832	80169712	4881	RPS24	348261	distal	None	None	None	None	+
chr10	79789299	79790255	957	RPS24	3263	distal	Yes	chr10:79790000-79795000	Yes	chr10:79780120-79822331	+
chr17	27045287	27055821	10535	RPL23A	0	proximal/intron/distal	Yes	chr17:27055000-27060000	Yes	chr17:27013459-27102713	+
chr17	41158393	41158741	349	RPL27	3417	distal	Yes	chr17:41155000-41160000	Yes	chr17:41140035-41179355	+
chr17	41148904	41152169	3266	RPL27	0	proximal/intron	Yes	chr17:41150000-41155000	Yes	chr17:41140035-41179355	+
chr17	37023188	37026111	2924	RPL23	13135	distal	Yes	chr17:37025000-37030000	Yes	chr17:37011949-37043593	-
chr17	37004624	37011977	7354	RPL23	0	proximal/intron	Yes	chr17:37010000-37015000	Yes	chr17:37011949-37043593	-
chr17	8281541	8289619	8079	RPL26	0	proximal/intron/distal	Yes	chr17:8285000-8290000	Yes	chr17:8277198-8293339	-
chr17	8280028	8281146	1119	RPL26	0	intron	Yes	chr17:8280000-8285000	Yes	chr17:8277198-8293339	-
chr17	37355768	37358196	2429	RPL19	0	proximal/intron	Yes	chr17:37355000-37360000	Yes	chr17:37349322-37374459	+
chr17	37362099	37363997	1899	RPL19	1119	distal	Yes	chr17:37360000-37365000	Yes	chr17:37349322-37374459	+
chr17	37364223	37366788	2566	RPL19	3243	distal	Yes	chr17:37365000-37370000	Yes	chr17:37349322-37374459	+
chr17	37353957	37355710	1754	RPL19	826	proximal/distal	Yes	chr17:37355000-37360000	Yes	chr17:37349322-37374459	+
chr17	72172486	72174410	1925	RPL38	25385	distal	Yes	chr17:72170000-72175000	None	None	+
chr17	72185939	72187640	1702	RPL38	12155	distal	Yes	chr17:72185000-72190000	None	None	+
chr17	72195424	72203595	8172	RPL38	0	proximal/intron/distal	Yes	chr17:72200000-72205000	Yes	chr17:72192576-72226566	+
chr17	72204945	72209695	4751	RPL38	0	intron/distal	Yes	chr17:72205000-72210000	Yes	chr17:72192576-72226566	+
chr17	71765110	71769715	4606	RPL38	430080	distal	None	None	None	None	+
chr16	18796114	18802876	6763	RPS15A	0	proximal/intron	Yes	chr16:18800000-18805000	Yes	chr16:18789520-18825150	-
chr16	18573435	18573650	216	RPS15A	220627	distal	Yes	chr16:18570000-18575000	None	None	-
chr16	2011977	2016125	4149	RPS2	0	proximal/intron	Yes	chr16:2015000-2020000	Yes	chr16:1979790-2107380	-
chr16	89570326	89572970	2645	RPL13	40354	distal	Yes	chr16:89570000-89575000	Yes	chr16:89571170-89577116	+
chr16	89573131	89575755	2625	RPL13	37569	distal	Yes	chr16:89575000-89580000	Yes	chr16:89571170-89577116	+
chr16	89622873	89624744	1872	RPL13	0	intron	Yes	chr16:89620000-89625000	Yes	chr16:89616250-89657283	+
chr16	89625201	89633276	8076	RPL13	0	intron	Yes	chr16:89630000-89635000	Yes	chr16:89616250-89657283	+
chr16	89556970	89559511	2542	RPL13	53813	distal	Yes	chr16:89555000-89560000	Yes	chr16:89552243-89559138	+
chr15	66791765	66798757	6993	RPL4	0	intron	Yes	chr15:66795000-66800000	Yes	chr15:66771162-66806249	-
chr15	66788746	66791749	3004	RPL4	0	intron/distal	Yes	chr15:66790000-66795000	Yes	chr15:66771162-66806249	-
chr15	69754048	69755355	1308	RPLP1	6164	distal	Yes	chr15:69755000-69760000	Yes	chr15:69704341-69760064	+
chr15	69743253	69751184	7932	RPLP1	0	proximal/intron/distal	Yes	chr15:69750000-69755000	Yes	chr15:69704341-69760064	+
chr19	50005691	50007189	1499	RPS11	2722	distal	Yes	chr19:50005000-50010000	Yes	chr19:49987869-50013670	+
chr19	50009810	50010505	696	RPS11	6841	distal	Yes	chr19:50010000-50015000	Yes	chr19:49987869-50013670	+
chr19	49998833	50005355	6523	RPS11	0	proximal/intron	Yes	chr19:50005000-50010000	Yes	chr19:49987869-50013670	+
chr19	39930570	39932564	1995	RPS16	3910	distal	Yes	chr19:39930000-39935000	Yes	chr19:39822207-39946472	-
chr19	39934613	39936185	1573	RPS16	7953	distal	Yes	chr19:39935000-39940000	Yes	chr19:39822207-39946472	-
chr19	39925679	39927871	2193	RPS16	0	proximal/intron	Yes	chr19:39925000-39930000	Yes	chr19:39822207-39946472	-
chr19	1443731	1446268	2538	RPS15	3237	distal	Yes	chr19:1445000-1450000	Yes	chr19:1375400-1516415	+
chr19	1437524	1439479	1956	RPS15	0	proximal/intron	Yes	chr19:1435000-1440000	Yes	chr19:1375400-1516415	+
chr19	42371874	42378522	6649	RPS19	0	intron/distal	Yes	chr19:42375000-42380000	Yes	chr19:42366153-42394223	+
chr19	42362912	42370838	7927	RPS19	0	proximal/intron	Yes	chr19:42370000-42375000	Yes	chr19:42366153-42394223	+
chr19	17969751	17978438	8688	RPL18A	0	proximal/intron/distal	Yes	chr19:17975000-17980000	Yes	chr19:17972342-17987996	+
chr19	17965892	17966958	1067	RPL18A	3729	distal	Yes	chr19:17965000-17970000	None	None	+
chr19	58896209	58900110	3902	RPS5	0	proximal/intron	Yes	chr19:58900000-58905000	Yes	chr19:58861112-58923273	+
chr19	58892390	58894002	1613	RPS5	4634	distal	Yes	chr19:58890000-58895000	Yes	chr19:58861112-58923273	+
chr19	54703866	54715620	11755	RPS9	0	proximal/intron/distal	Yes	chr19:54715000-54720000	Yes	chr19:54639319-54725207	+
chr19	49998833	49999621	789	RPL13A	3268	distal	Yes	chr19:49995000-50000000	Yes	chr19:49987869-50013670	+
chr19	49989591	49998633	9043	RPL13A	0	proximal/intron/distal	Yes	chr19:49995000-50000000	Yes	chr19:49987869-50013670	+
chr19	8384981	8387467	2487	RPS28	0	proximal/intron	Yes	chr19:8385000-8390000	Yes	chr19:8364808-8411395	+
chr19	8373440	8374179	740	RPS28	12205	distal	Yes	chr19:8370000-8375000	Yes	chr19:8364808-8411395	+
chr19	49126431	49129511	3081	RPL18	3756	distal	Yes	chr19:49125000-49130000	Yes	chr19:49092385-49151800	-
chr19	49118099	49123979	5881	RPL18	0	proximal/intron	Yes	chr19:49120000-49125000	Yes	chr19:49092385-49151800	-
chr19	55916825	55922403	5579	RPL28	2209	distal	Yes	chr19:55915000-55920000	Yes	chr19:55880768-55932945	+
chr19	55929050	55930268	1219	RPL28	14434	distal	Yes	chr19:55925000-55930000	Yes	chr19:55880768-55932945	+
chr19	55895628	55899215	3588	RPL28	0	proximal/intron	Yes	chr19:55895000-55900000	Yes	chr19:55880768-55932945	+
chr19	5689832	5691844	2013	RPL36	0	proximal/intron	Yes	chr19:5690000-5695000	Yes	chr19:5671451-5730599	+
chr19	18667641	18669892	2252	RPL40(UBA52)	4684	distal	Yes	chr19:18665000-18670000	None	None	+
chr19	18681681	18684525	2845	RPL40(UBA52)	0	intron	Yes	chr19:18680000-18685000	Yes	chr19:18681104-18697031	+
chr19	18698396	18699494	1099	RPL40(UBA52)	10126	distal	Yes	chr19:18695000-18700000	None	None	+
chr19	18654888	18655991	1104	RPL40(UBA52)	18585	distal	Yes	chr19:18655000-18660000	None	None	+
chr18	47036733	47037569	837	RPL17	17798	distal	Yes	chr18:47035000-47040000	None	None	-
chr18	47084832	47087068	2237	RPL17	65897	distal	None	None	None	None	-
chr18	47013645	47019894	6250	RPL17	0	proximal/intron	Yes	chr18:47015000-47020000	Yes	chr18:47004268-47027478	-
chr6	133131974	133144691	12718	RPS12	0	proximal/intron/distal	Yes	chr6:133140000-133145000	Yes	chr6:133106640-133151511	+
chr6	133283826	133286610	2785	RPS12	141819	distal	None	None	None	None	+
chr6	133119748	133120690	943	RPS12	15018	distal	Yes	chr6:133120000-133125000	Yes	chr6:133106640-133151511	+
chr6	34381813	34386851	5039	RPS10	0	intron/distal	Yes	chr6:34385000-34390000	Yes	chr6:34372561-34402719	-
chr6	34388734	34395213	6480	RPS10	0	proximal/intron	Yes	chr6:34390000-34395000	Yes	chr6:34372561-34402719	-
chr6	34427528	34428253	726	RPS10	33626	distal	Yes	chr6:34425000-34430000	Yes	chr6:34426024-34429452	-
chr6	34360458	34362326	1869	RPS10	22905	distal	Yes	chr6:34360000-34365000	Yes	chr6:34349525-34363900	-
chr6	33239724	33244916	5193	RPS18	0	proximal/intron	Yes	chr6:33240000-33245000	Yes	chr6:33226893-33295260	+
chr6	35435024	35441373	6350	RPL10A	0	proximal/intron/distal	Yes	chr6:35440000-35445000	Yes	chr6:35416150-35480684	+
chr5	149815401	149816492	1092	RPS14	6220	distal	Yes	chr5:149815000-149820000	Yes	chr5:149814204-149840744	-
chr5	149820722	149830288	9567	RPS14	0	proximal/intron	Yes	chr5:149830000-149835000	Yes	chr5:149814204-149840744	-
chr5	149838232	149839683	1452	RPS14	8881	distal	Yes	chr5:149835000-149840000	Yes	chr5:149814204-149840744	-
chr5	149864220	149865364	1145	RPS14	34869	distal	Yes	chr5:149865000-149870000	Yes	chr5:149860001-149881393	-
chr5	149792544	149793728	1185	RPS14	28984	distal	Yes	chr5:149790000-149795000	None	None	-
chr5	81572055	81575360	3306	RPS23	0	proximal/intron	Yes	chr5:81575000-81580000	Yes	chr5:81554108-81588614	-
chr5	40829996	40837079	7084	RPL37	0	proximal/intron	Yes	chr5:40835000-40840000	Yes	chr5:40778589-40850648	-
chr5	40798298	40800464	2167	RPL37	30966	distal	Yes	chr5:40795000-40800000	Yes	chr5:40778589-40850648	-
chr4	39453154	39460643	7490	RPL9	0	proximal/intron/distal	Yes	chr4:39460000-39465000	Yes	chr4:39436021-39472950	-
chr4	152018829	152022141	3313	RPS3A	0	proximal/intron	Yes	chr4:152020000-152025000	Yes	chr4:152022104-152039485	+
chr4	152038282	152039080	799	RPS3A	12478	distal	Yes	chr4:152035000-152040000	Yes	chr4:152022104-152039485	+
chr4	151936880	151938617	1738	RPS3A	82108	distal	Yes	chr4:151935000-151940000	Yes	chr4:151932388-151958154	+
chr4	109431932	109434736	2805	RPL34	106986	distal	None	None	None	None	+
chr4	109491498	109494392	2895	RPL34	47330	distal	None	None	None	None	+
chr4	109539928	109541721	1794	RPL34	1	proximal	Yes	chr4:109540000-109545000	None	None	+
chr4	109279207	109284681	5475	RPL34	257041	distal	None	None	None	None	+
chr3	52034955	52040806	5852	RPL29	4997	distal	Yes	chr3:52040000-52045000	Yes	chr3:52033669-52039676	-
chr3	52028124	52030508	2385	RPL29	0	proximal/intron	Yes	chr3:52030000-52035000	Yes	chr3:51980747-52029604	-
chr3	101402621	101407636	5016	RPL24	0	proximal/intron	Yes	chr3:101405000-101410000	Yes	chr3:101384024-101404481	-
chr3	101413493	101415776	2284	RPL24	7929	distal	Yes	chr3:101415000-101420000	None	None	-
chr3	101442715	101443435	721	RPL24	37151	distal	Yes	chr3:101440000-101445000	Yes	chr3:101441050-101443130	-
chr3	101395988	101397656	1669	RPL24	2278	distal	Yes	chr3:101395000-101400000	Yes	chr3:101384024-101404481	-
chr3	197669696	197670386	691	RPL35A	6637	distal	Yes	chr3:197670000-197675000	Yes	chr3:197668482-197674150	+
chr3	197675113	197687070	11958	RPL35A	0	proximal/intron/distal	Yes	chr3:197685000-197690000	Yes	chr3:197678665-197696398	+
chr3	197632568	197634618	2051	RPL35A	42405	distal	Yes	chr3:197630000-197635000	None	None	+
chr3	40497620	40501150	3531	RPL14	0	proximal/intron	Yes	chr3:40500000-40505000	Yes	chr3:40485401-40513944	+
chr3	40517708	40518603	896	RPL14	13845	distal	Yes	chr3:40515000-40520000	Yes	chr3:40514165-40520799	+
chr3	40492573	40496075	3503	RPL14	2708	distal	Yes	chr3:40495000-40500000	Yes	chr3:40485401-40513944	+
chr3	23985029	23986750	1722	RPL15	19842	distal	Yes	chr3:23985000-23990000	Yes	chr3:23926140-24001571	+
chr3	23956302	23960743	4442	RPL15	0	proximal/intron	Yes	chr3:23960000-23965000	Yes	chr3:23926140-24001571	+
chr3	39458905	39459412	508	RPSA	4872	distal	Yes	chr3:39455000-39460000	Yes	chr3:39413105-39471672	+
chr3	39489209	39490644	1436	RPSA	35176	distal	Yes	chr3:39485000-39490000	Yes	chr3:39486717-39490326	+
chr3	39445527	39452277	6751	RPSA	0	proximal/intron/distal	Yes	chr3:39450000-39455000	Yes	chr3:39413105-39471672	+
chr3	12908968	12911528	2561	RPL32	25887	distal	Yes	chr3:12910000-12915000	Yes	chr3:12904473-12921567	-
chr3	12932482	12938541	6060	RPL32	49401	distal	Yes	chr3:12935000-12940000	Yes	chr3:12930013-12935773	-
chr3	12876314	12884465	8152	RPL32	0	proximal/intron	Yes	chr3:12880000-12885000	Yes	chr3:12836791-12886365	-
chr2	3621804	3624676	2873	RPS7	0	proximal/intron	Yes	chr2:3620000-3625000	Yes	chr2:3619153-3638679	+
chr2	217381199	217383018	1820	RPL37A	15009	distal	Yes	chr2:217380000-217385000	None	None	+
chr2	217383355	217385514	2160	RPL37A	17165	distal	Yes	chr2:217380000-217385000	None	None	+
chr2	217361672	217373537	11866	RPL37A	0	proximal/intron/distal	Yes	chr2:217370000-217375000	Yes	chr2:217364526-217378155	+
chr2	101627451	101630128	2678	RPL31	0	intron	Yes	chr2:101625000-101630000	Yes	chr2:101610225-101635563	+
chr2	101720301	101732070	11770	RPL31	84146	distal	None	None	None	None	+
chr2	101739280	101743614	4335	RPL31	103125	distal	None	None	None	None	+
chr2	101763676	101771754	8079	RPL31	127521	distal	Yes	chr2:101765000-101770000	None	None	+
chr2	101821697	101822936	1240	RPL31	185542	distal	None	None	None	None	+
chr2	101867397	101869344	1948	RPL31	231242	distal	None	None	None	None	+
chr2	101615980	101625693	9714	RPL31	0	proximal/intron/distal	Yes	chr2:101625000-101630000	Yes	chr2:101610225-101635563	+
chr2	55360336	55362209	1874	RPS27A	96830	distal	None	None	None	None	+
chr2	55377888	55385860	7973	RPS27A	73179	distal	None	None	None	None	+
chr2	55387874	55394166	6293	RPS27A	64873	distal	None	None	None	None	+
chr2	55394332	55397484	3153	RPS27A	61555	distal	None	None	None	None	+
chr2	55402236	55403641	1406	RPS27A	55398	distal	None	None	None	None	+
chr2	55449878	55453140	3263	RPS27A	5899	distal	Yes	chr2:55450000-55455000	Yes	chr2:55447592-55483393	+
chr2	55458304	55463756	5453	RPS27A	0	proximal/intron	Yes	chr2:55460000-55465000	Yes	chr2:55447592-55483393	+
chr2	55338202	55341633	3432	RPS27A	117406	distal	None	None	None	None	+
chr1	45240370	45245522	5153	RPS8	0	proximal/intron	Yes	chr1:45245000-45250000	Yes	chr1:45242356-45315133	+
chr1	6264752	6266188	1437	RPL22	5073	distal	Yes	chr1:6265000-6270000	Yes	chr1:6222093-6309237	-
chr1	6256964	6261233	4270	RPL22	0	proximal/intron	Yes	chr1:6260000-6265000	Yes	chr1:6222093-6309237	-
chr1	153962313	153964884	2572	RPS27	0	proximal/intron	Yes	chr1:153960000-153965000	Yes	chr1:153885733-153980746	+
chr1	153958854	153959871	1018	RPS27	3368	distal	Yes	chr1:153955000-153960000	Yes	chr1:153885733-153980746	+
chr1	93296381	93310331	13951	RPL5	0	proximal/intron/distal	Yes	chr1:93310000-93315000	Yes	chr1:93283818-93322646	+
chr1	93323212	93325887	2676	RPL5	15731	distal	Yes	chr1:93325000-93330000	None	None	+
chr1	93398828	93401982	3155	RPL5	91347	distal	None	None	None	None	+
chr1	93425241	93429430	4190	RPL5	117760	distal	Yes	chr1:93425000-93430000	None	None	+
chr1	93458965	93460394	1430	RPL5	151484	distal	Yes	chr1:93455000-93460000	None	None	+
chr1	93486949	93488472	1524	RPL5	179468	distal	None	None	None	None	+
chr1	93543608	93544791	1184	RPL5	236127	distal	None	None	None	None	+
chr1	93269754	93272385	2632	RPL5	25209	distal	None	None	None	None	+
chr1	23865935	23867401	1467	RPL11	150868	distal	Yes	chr1:23865000-23870000	None	None	+
chr1	23870304	23872634	2331	RPL11	145635	distal	Yes	chr1:23870000-23875000	Yes	chr1:23869455-23872137	+
chr1	23879539	23891665	12127	RPL11	126604	distal	Yes	chr1:23885000-23890000	Yes	chr1:23875890-23900686	+
chr1	23901682	23905747	4066	RPL11	112522	distal	Yes	chr1:23900000-23905000	None	None	+
chr1	23960598	23963511	2914	RPL11	54758	distal	Yes	chr1:23960000-23965000	None	None	+
chr1	23963700	23966777	3078	RPL11	51492	distal	Yes	chr1:23960000-23965000	None	None	+
chr1	23999553	24000429	877	RPL11	17840	distal	Yes	chr1:24000000-24005000	Yes	chr1:24000103-24003279	+
chr1	24017351	24027342	9992	RPL11	0	proximal/intron/distal	Yes	chr1:24025000-24030000	Yes	chr1:24015443-24041046	+
chr1	24068107	24069855	1749	RPL11	45192	distal	Yes	chr1:24065000-24070000	Yes	chr1:24051176-24084256	+
chr1	23857713	23860749	3037	RPL11	157520	distal	Yes	chr1:23860000-23865000	Yes	chr1:23845294-23863966	+
chr9	19407455	19408924	1470	RPS6	27183	distal	Yes	chr9:19405000-19410000	Yes	chr9:19403378-19417149	-
chr9	19374138	19382404	8267	RPS6	0	proximal/intron	Yes	chr9:19380000-19385000	Yes	chr9:19381948-19385941	-
chr9	136215012	136217545	2534	RPL7A	0	proximal/intron	Yes	chr9:136215000-136220000	Yes	chr9:136192882-136252656	+
chr9	130209526	130213764	4239	RPL12	0	proximal/intron	Yes	chr9:130210000-130215000	Yes	chr9:130174027-130228071	-
chr9	127613612	127625556	11945	RPL35	0	proximal/intron/distal	Yes	chr9:127625000-127630000	Yes	chr9:127609375-127658682	-
chr9	127596012	127598656	2645	RPL35	21502	distal	None	None	None	None	-
chr8	74204622	74206836	2215	RPL7	0	proximal/intron	Yes	chr8:74205000-74210000	Yes	chr8:74189053-74229155	-
chr8	146012726	146017987	5262	RPL8	0	proximal/intron	Yes	chr8:146015000-146020000	Yes	chr8:145996209-146033009	-
chr8	56972331	56973535	1205	RPS20	7204	distal	Yes	chr8:56970000-56975000	Yes	chr8:56963735-56995621	-
chr8	56985740	56988146	2407	RPS20	0	proximal/intron	Yes	chr8:56985000-56990000	Yes	chr8:56963735-56995621	-
chr8	57005850	57006901	1052	RPS20	18710	distal	Yes	chr8:57005000-57010000	Yes	chr8:57005559-57008946	-
chr8	56940353	56941923	1571	RPS20	38816	distal	None	None	None	None	-
chr8	99056220	99059223	3004	RPL30	0	proximal/intron	Yes	chr8:99055000-99060000	None	None	-
chr8	99049160	99049938	779	RPL30	4000	distal	Yes	chr8:99045000-99050000	Yes	chr8:99039776-99056106	-
chr22	39685265	39689216	3952	RPL3	19671	distal	Yes	chr22:39685000-39690000	Yes	chr22:39683039-39714228	-
chr22	39704354	39717000	12647	RPL3	0	proximal/intron/distal	Yes	chr22:39715000-39720000	Yes	chr22:39683039-39714228	-
chr22	39739318	39740734	1417	RPL3	23648	distal	Yes	chr22:39740000-39745000	None	None	-
chr22	39647750	39652853	5104	RPL3	56034	distal	Yes	chr22:39650000-39655000	Yes	chr22:39621204-39652739	-
