# Supplementary material for: Integrative analyses shed new light on human ribosomal protein gene regulation
Source: Sci Rep. 2016 Jun 27;6:28619. doi: 10.1038/srep28619 (PMC4921865; doi:10.1038/srep28619)
Supplement: Supplementary table S3 [file srep28619-s4.xls]

## Sheet: Hi-C
Chromosome	Start Location	End Location	# of RPGs Related to This Region	Whether Overlapped with Predicted Regions	Length	Related RPGs	Source
chr20	60955000	60960000	1	Yes	5000	RPS21	HiC
chr20	60960000	60965000	1	Yes	5000	RPS21	HiC
chr20	60965000	60970000	1	No	5000	RPS21	HiC
chr20	60970000	60975000	1	No	5000	RPS21	HiC
chr20	60975000	60980000	1	No	5000	RPS21	HiC
chr20	60755000	60760000	1	No	5000	RPS21	HiC
chr20	60770000	60775000	1	No	5000	RPS21	HiC
chr20	60815000	60820000	1	No	5000	RPS21	HiC
chr20	60825000	60830000	1	No	5000	RPS21	HiC
chr20	60830000	60835000	1	No	5000	RPS21	HiC
chr20	60840000	60845000	1	No	5000	RPS21	HiC
chr20	60845000	60850000	1	No	5000	RPS21	HiC
chr20	60850000	60855000	1	No	5000	RPS21	HiC
chr20	60855000	60860000	1	No	5000	RPS21	HiC
chr20	60860000	60865000	1	No	5000	RPS21	HiC
chr20	60865000	60870000	1	No	5000	RPS21	HiC
chr20	60870000	60875000	1	No	5000	RPS21	HiC
chr20	60875000	60880000	1	No	5000	RPS21	HiC
chr20	60880000	60885000	1	No	5000	RPS21	HiC
chr20	60885000	60890000	1	No	5000	RPS21	HiC
chr20	60890000	60895000	1	No	5000	RPS21	HiC
chr20	60895000	60900000	1	No	5000	RPS21	HiC
chr20	60900000	60905000	1	No	5000	RPS21	HiC
chr20	60905000	60910000	1	No	5000	RPS21	HiC
chr20	60910000	60915000	1	No	5000	RPS21	HiC
chr20	60915000	60920000	1	No	5000	RPS21	HiC
chr20	60920000	60925000	1	No	5000	RPS21	HiC
chr20	60925000	60930000	1	No	5000	RPS21	HiC
chr20	60930000	60935000	1	No	5000	RPS21	HiC
chr20	60935000	60940000	1	No	5000	RPS21	HiC
chr20	60940000	60945000	1	Yes	5000	RPS21	HiC
chr20	60945000	60950000	1	Yes	5000	RPS21	HiC
chr20	60950000	60955000	1	Yes	5000	RPS21	HiC
chr20	60980000	60985000	1	No	5000	RPS21	HiC
chr20	60985000	60990000	1	No	5000	RPS21	HiC
chr20	60990000	60995000	1	No	5000	RPS21	HiC
chr20	60995000	61000000	1	No	5000	RPS21	HiC
chr20	61000000	61005000	1	No	5000	RPS21	HiC
chr20	61005000	61010000	1	No	5000	RPS21	HiC
chr20	61025000	61030000	1	No	5000	RPS21	HiC
chr20	61040000	61045000	1	No	5000	RPS21	HiC
chr20	61050000	61055000	1	No	5000	RPS21	HiC
chr20	61210000	61215000	1	No	5000	RPS21	HiC
chr14	50045000	50050000	1	No	5000	RPS29	HiC
chr14	50050000	50055000	1	Yes	5000	RPS29	HiC
chr14	50010000	50015000	1	No	5000	RPS29	HiC
chr14	50015000	50020000	1	No	5000	RPS29	HiC
chr14	50020000	50025000	1	No	5000	RPS29	HiC
chr14	50025000	50030000	1	No	5000	RPS29	HiC
chr14	50030000	50035000	1	No	5000	RPS29	HiC
chr14	50035000	50040000	1	No	5000	RPS29	HiC
chr14	50040000	50045000	1	No	5000	RPS29	HiC
chr14	50055000	50060000	1	Yes	5000	RPS29	HiC
chr14	50060000	50065000	1	Yes	5000	RPS29	HiC
chr14	50065000	50070000	1	Yes	5000	RPS29	HiC
chr14	50070000	50075000	1	No	5000	RPS29	HiC
chr14	50075000	50080000	1	No	5000	RPS29	HiC
chr14	50080000	50085000	1	No	5000	RPS29	HiC
chr14	50085000	50090000	1	No	5000	RPS29	HiC
chr14	50090000	50095000	1	No	5000	RPS29	HiC
chr14	50095000	50100000	1	No	5000	RPS29	HiC
chr14	50100000	50105000	1	No	5000	RPS29	HiC
chrX	153620000	153625000	1	Yes	5000	RPL10	HiC
chrX	153625000	153630000	1	Yes	5000	RPL10	HiC
chrX	153630000	153635000	1	No	5000	RPL10	HiC
chrX	71490000	71495000	1	Yes	5000	RPS4X	HiC
chrX	71495000	71500000	1	Yes	5000	RPS4X	HiC
chrX	118920000	118925000	1	Yes	5000	RPL39	HiC
chrX	118925000	118930000	1	Yes	5000	RPL39	HiC
chrX	118930000	118935000	1	No	5000	RPL39	HiC
chrX	100635000	100640000	1	No	5000	RPL36A	HiC
chrX	100640000	100645000	1	Yes	5000	RPL36A	HiC
chrX	100645000	100650000	1	Yes	5000	RPL36A	HiC
chrX	100650000	100655000	1	No	5000	RPL36A	HiC
chrX	153480000	153485000	1	No	5000	RPL10	HiC
chrX	153560000	153565000	1	No	5000	RPL10	HiC
chrX	153575000	153580000	1	No	5000	RPL10	HiC
chrX	153580000	153585000	1	No	5000	RPL10	HiC
chrX	153585000	153590000	1	No	5000	RPL10	HiC
chrX	153590000	153595000	1	No	5000	RPL10	HiC
chrX	153595000	153600000	1	No	5000	RPL10	HiC
chrX	153600000	153605000	1	No	5000	RPL10	HiC
chrX	153605000	153610000	1	No	5000	RPL10	HiC
chrX	153610000	153615000	1	No	5000	RPL10	HiC
chrX	153635000	153640000	1	Yes	5000	RPL10	HiC
chrX	153640000	153645000	1	No	5000	RPL10	HiC
chrX	153645000	153650000	1	No	5000	RPL10	HiC
chrX	153650000	153655000	1	No	5000	RPL10	HiC
chrX	153655000	153660000	1	No	5000	RPL10	HiC
chrX	153660000	153665000	1	No	5000	RPL10	HiC
chrX	153665000	153670000	1	No	5000	RPL10	HiC
chrX	153670000	153675000	1	No	5000	RPL10	HiC
chrX	153675000	153680000	1	No	5000	RPL10	HiC
chrX	153680000	153685000	1	No	5000	RPL10	HiC
chrX	153685000	153690000	1	No	5000	RPL10	HiC
chrX	153690000	153695000	1	No	5000	RPL10	HiC
chrX	153695000	153700000	1	No	5000	RPL10	HiC
chrX	153700000	153705000	1	No	5000	RPL10	HiC
chrX	153705000	153710000	1	No	5000	RPL10	HiC
chrX	153710000	153715000	1	No	5000	RPL10	HiC
chrX	153715000	153720000	1	No	5000	RPL10	HiC
chrX	153720000	153725000	1	No	5000	RPL10	HiC
chrX	153725000	153730000	1	No	5000	RPL10	HiC
chrX	153730000	153735000	1	No	5000	RPL10	HiC
chrX	153740000	153745000	1	No	5000	RPL10	HiC
chrX	153745000	153750000	1	No	5000	RPL10	HiC
chrX	153750000	153755000	1	No	5000	RPL10	HiC
chrX	153755000	153760000	1	No	5000	RPL10	HiC
chrX	153760000	153765000	1	No	5000	RPL10	HiC
chrX	153765000	153770000	1	No	5000	RPL10	HiC
chrX	153770000	153775000	1	No	5000	RPL10	HiC
chrX	153775000	153780000	1	No	5000	RPL10	HiC
chrX	71450000	71455000	1	No	5000	RPS4X	HiC
chrX	71455000	71460000	1	No	5000	RPS4X	HiC
chrX	71460000	71465000	1	No	5000	RPS4X	HiC
chrX	71465000	71470000	1	No	5000	RPS4X	HiC
chrX	71470000	71475000	1	No	5000	RPS4X	HiC
chrX	71475000	71480000	1	No	5000	RPS4X	HiC
chrX	71480000	71485000	1	No	5000	RPS4X	HiC
chrX	71485000	71490000	1	No	5000	RPS4X	HiC
chrX	71500000	71505000	1	No	5000	RPS4X	HiC
chrX	71505000	71510000	1	No	5000	RPS4X	HiC
chrX	71510000	71515000	1	No	5000	RPS4X	HiC
chrX	71515000	71520000	1	No	5000	RPS4X	HiC
chrX	71520000	71525000	1	No	5000	RPS4X	HiC
chrX	71525000	71530000	1	No	5000	RPS4X	HiC
chrX	71530000	71535000	1	No	5000	RPS4X	HiC
chrX	118880000	118885000	1	No	5000	RPL39	HiC
chrX	118890000	118895000	1	No	5000	RPL39	HiC
chrX	118895000	118900000	1	No	5000	RPL39	HiC
chrX	118905000	118910000	1	No	5000	RPL39	HiC
chrX	118910000	118915000	1	No	5000	RPL39	HiC
chrX	118915000	118920000	1	No	5000	RPL39	HiC
chrX	118935000	118940000	1	No	5000	RPL39	HiC
chrX	118940000	118945000	1	No	5000	RPL39	HiC
chrX	118945000	118950000	1	No	5000	RPL39	HiC
chrX	118950000	118955000	1	No	5000	RPL39	HiC
chrX	118955000	118960000	1	No	5000	RPL39	HiC
chrX	118960000	118965000	1	No	5000	RPL39	HiC
chrX	118965000	118970000	1	No	5000	RPL39	HiC
chrX	118970000	118975000	1	No	5000	RPL39	HiC
chrX	118975000	118980000	1	No	5000	RPL39	HiC
chrX	118985000	118990000	1	No	5000	RPL39	HiC
chrX	119005000	119010000	1	No	5000	RPL39	HiC
chrX	119010000	119015000	1	No	5000	RPL39	HiC
chrX	119015000	119020000	1	No	5000	RPL39	HiC
chrX	100600000	100605000	1	No	5000	RPL36A	HiC
chrX	100605000	100610000	1	No	5000	RPL36A	HiC
chrX	100610000	100615000	1	No	5000	RPL36A	HiC
chrX	100615000	100620000	1	No	5000	RPL36A	HiC
chrX	100620000	100625000	1	No	5000	RPL36A	HiC
chrX	100625000	100630000	1	No	5000	RPL36A	HiC
chrX	100630000	100635000	1	No	5000	RPL36A	HiC
chrX	100655000	100660000	1	No	5000	RPL36A	HiC
chrX	100660000	100665000	1	No	5000	RPL36A	HiC
chrX	100665000	100670000	1	No	5000	RPL36A	HiC
chrX	100670000	100675000	1	No	5000	RPL36A	HiC
chrX	100725000	100730000	1	No	5000	RPL36A	HiC
chr13	27815000	27820000	1	No	5000	RPL21	HiC
chr13	27820000	27825000	1	Yes	5000	RPL21	HiC
chr13	27825000	27830000	1	Yes	5000	RPL21	HiC
chr13	27830000	27835000	1	Yes	5000	RPL21	HiC
chr13	27655000	27660000	1	No	5000	RPL21	HiC
chr13	27670000	27675000	1	No	5000	RPL21	HiC
chr13	27695000	27700000	1	No	5000	RPL21	HiC
chr13	27700000	27705000	1	No	5000	RPL21	HiC
chr13	27705000	27710000	1	No	5000	RPL21	HiC
chr13	27720000	27725000	1	No	5000	RPL21	HiC
chr13	27740000	27745000	1	No	5000	RPL21	HiC
chr13	27745000	27750000	1	Yes	5000	RPL21	HiC
chr13	27750000	27755000	1	No	5000	RPL21	HiC
chr13	27755000	27760000	1	No	5000	RPL21	HiC
chr13	27760000	27765000	1	No	5000	RPL21	HiC
chr13	27765000	27770000	1	No	5000	RPL21	HiC
chr13	27770000	27775000	1	No	5000	RPL21	HiC
chr13	27775000	27780000	1	No	5000	RPL21	HiC
chr13	27780000	27785000	1	No	5000	RPL21	HiC
chr13	27785000	27790000	1	No	5000	RPL21	HiC
chr13	27790000	27795000	1	No	5000	RPL21	HiC
chr13	27795000	27800000	1	No	5000	RPL21	HiC
chr13	27800000	27805000	1	No	5000	RPL21	HiC
chr13	27805000	27810000	1	No	5000	RPL21	HiC
chr13	27810000	27815000	1	No	5000	RPL21	HiC
chr13	27630000	27635000	1	No	5000	RPL21	HiC
chr13	27640000	27645000	1	No	5000	RPL21	HiC
chr13	27665000	27670000	1	No	5000	RPL21	HiC
chr13	27680000	27685000	1	No	5000	RPL21	HiC
chr13	27690000	27695000	1	No	5000	RPL21	HiC
chr13	27710000	27715000	1	No	5000	RPL21	HiC
chr13	27715000	27720000	1	No	5000	RPL21	HiC
chr13	27725000	27730000	1	No	5000	RPL21	HiC
chr13	27730000	27735000	1	No	5000	RPL21	HiC
chr13	27735000	27740000	1	No	5000	RPL21	HiC
chr13	27835000	27840000	1	No	5000	RPL21	HiC
chr13	27840000	27845000	1	No	5000	RPL21	HiC
chr13	27845000	27850000	1	No	5000	RPL21	HiC
chr13	27850000	27855000	1	No	5000	RPL21	HiC
chr13	27855000	27860000	1	No	5000	RPL21	HiC
chr13	27860000	27865000	1	No	5000	RPL21	HiC
chr12	112850000	112855000	1	No	5000	RPL6	HiC
chr12	112855000	112860000	1	Yes	5000	RPL6	HiC
chr12	112860000	112865000	1	No	5000	RPL6	HiC
chr12	112865000	112870000	1	No	5000	RPL6	HiC
chr12	112870000	112875000	1	No	5000	RPL6	HiC
chr12	56490000	56495000	2	No	5000	RPS26 RPL41	HiC
chr12	56495000	56500000	2	No	5000	RPS26 RPL41	HiC
chr12	56500000	56505000	2	No	5000	RPS26 RPL41	HiC
chr12	56505000	56510000	2	Yes	5000	RPS26 RPL41	HiC
chr12	56510000	56515000	2	Yes	5000	RPS26 RPL41	HiC
chr12	56515000	56520000	2	No	5000	RPS26 RPL41	HiC
chr12	56520000	56525000	2	No	5000	RPS26 RPL41	HiC
chr12	56415000	56420000	1	No	5000	RPS26	HiC
chr12	56420000	56425000	1	No	5000	RPS26	HiC
chr12	56425000	56430000	2	No	5000	RPS26 RPL41	HiC
chr12	56430000	56435000	2	Yes	5000	RPS26 RPL41	HiC
chr12	56435000	56440000	2	Yes	5000	RPS26 RPL41	HiC
chr12	56440000	56445000	2	Yes	5000	RPS26 RPL41	HiC
chr12	56445000	56450000	2	No	5000	RPS26 RPL41	HiC
chr12	120625000	120630000	1	No	5000	RPLP0	HiC
chr12	120630000	120635000	1	Yes	5000	RPLP0	HiC
chr12	120635000	120640000	1	Yes	5000	RPLP0	HiC
chr12	120640000	120645000	1	Yes	5000	RPLP0	HiC
chr12	120645000	120650000	1	No	5000	RPLP0	HiC
chr12	120650000	120655000	1	No	5000	RPLP0	HiC
chr12	120655000	120660000	1	No	5000	RPLP0	HiC
chr12	120660000	120665000	1	No	5000	RPLP0	HiC
chr12	112730000	112735000	1	No	5000	RPL6	HiC
chr12	112790000	112795000	1	No	5000	RPL6	HiC
chr12	112815000	112820000	1	No	5000	RPL6	HiC
chr12	112820000	112825000	1	Yes	5000	RPL6	HiC
chr12	112825000	112830000	1	Yes	5000	RPL6	HiC
chr12	112830000	112835000	1	No	5000	RPL6	HiC
chr12	112835000	112840000	1	No	5000	RPL6	HiC
chr12	112840000	112845000	1	No	5000	RPL6	HiC
chr12	112845000	112850000	1	Yes	5000	RPL6	HiC
chr12	112875000	112880000	1	No	5000	RPL6	HiC
chr12	112880000	112885000	1	No	5000	RPL6	HiC
chr12	112885000	112890000	1	No	5000	RPL6	HiC
chr12	112890000	112895000	1	No	5000	RPL6	HiC
chr12	112895000	112900000	1	No	5000	RPL6	HiC
chr12	112900000	112905000	1	No	5000	RPL6	HiC
chr12	112905000	112910000	1	No	5000	RPL6	HiC
chr12	112915000	112920000	1	No	5000	RPL6	HiC
chr12	56355000	56360000	2	No	5000	RPS26 RPL41	HiC
chr12	56365000	56370000	2	No	5000	RPS26 RPL41	HiC
chr12	56385000	56390000	2	No	5000	RPS26 RPL41	HiC
chr12	56390000	56395000	2	No	5000	RPS26 RPL41	HiC
chr12	56395000	56400000	2	No	5000	RPS26 RPL41	HiC
chr12	56400000	56405000	2	No	5000	RPS26 RPL41	HiC
chr12	56450000	56455000	2	No	5000	RPS26 RPL41	HiC
chr12	56455000	56460000	2	No	5000	RPS26 RPL41	HiC
chr12	56460000	56465000	2	No	5000	RPS26 RPL41	HiC
chr12	56465000	56470000	2	No	5000	RPS26 RPL41	HiC
chr12	56470000	56475000	2	Yes	5000	RPS26 RPL41	HiC
chr12	56475000	56480000	2	No	5000	RPS26 RPL41	HiC
chr12	56480000	56485000	2	No	5000	RPS26 RPL41	HiC
chr12	56485000	56490000	2	No	5000	RPS26 RPL41	HiC
chr12	56525000	56530000	1	No	5000	RPL41	HiC
chr12	56530000	56535000	1	No	5000	RPL41	HiC
chr12	56535000	56540000	1	No	5000	RPL41	HiC
chr12	56540000	56545000	1	No	5000	RPL41	HiC
chr12	56545000	56550000	1	No	5000	RPL41	HiC
chr12	56550000	56555000	1	No	5000	RPL41	HiC
chr12	56555000	56560000	1	No	5000	RPL41	HiC
chr12	56560000	56565000	1	No	5000	RPL41	HiC
chr12	56565000	56570000	1	No	5000	RPL41	HiC
chr12	56570000	56575000	1	No	5000	RPL41	HiC
chr12	56575000	56580000	1	No	5000	RPL41	HiC
chr12	56580000	56585000	1	No	5000	RPL41	HiC
chr12	56585000	56590000	1	No	5000	RPL41	HiC
chr12	56590000	56595000	1	No	5000	RPL41	HiC
chr12	56595000	56600000	1	No	5000	RPL41	HiC
chr12	56610000	56615000	1	No	5000	RPL41	HiC
chr12	56615000	56620000	1	No	5000	RPL41	HiC
chr12	56620000	56625000	1	No	5000	RPL41	HiC
chr12	56625000	56630000	1	No	5000	RPL41	HiC
chr12	56630000	56635000	1	No	5000	RPL41	HiC
chr12	56635000	56640000	1	No	5000	RPL41	HiC
chr12	56640000	56645000	1	No	5000	RPL41	HiC
chr12	56650000	56655000	1	No	5000	RPL41	HiC
chr12	56655000	56660000	1	No	5000	RPL41	HiC
chr12	56660000	56665000	1	No	5000	RPL41	HiC
chr12	56680000	56685000	1	No	5000	RPL41	HiC
chr12	56690000	56695000	1	No	5000	RPL41	HiC
chr12	56695000	56700000	1	No	5000	RPL41	HiC
chr12	56700000	56705000	1	No	5000	RPL41	HiC
chr12	56120000	56125000	1	No	5000	RPS26	HiC
chr12	56125000	56130000	1	No	5000	RPS26	HiC
chr12	56130000	56135000	1	No	5000	RPS26	HiC
chr12	56135000	56140000	1	No	5000	RPS26	HiC
chr12	56140000	56145000	1	No	5000	RPS26	HiC
chr12	56155000	56160000	1	No	5000	RPS26	HiC
chr12	56195000	56200000	1	No	5000	RPS26	HiC
chr12	56200000	56205000	1	No	5000	RPS26	HiC
chr12	56210000	56215000	1	No	5000	RPS26	HiC
chr12	56220000	56225000	1	No	5000	RPS26	HiC
chr12	56300000	56305000	1	No	5000	RPS26	HiC
chr12	56315000	56320000	1	No	5000	RPS26	HiC
chr12	56320000	56325000	1	No	5000	RPS26	HiC
chr12	56325000	56330000	1	No	5000	RPS26	HiC
chr12	56330000	56335000	1	No	5000	RPS26	HiC
chr12	56335000	56340000	1	No	5000	RPS26	HiC
chr12	56340000	56345000	1	No	5000	RPS26	HiC
chr12	56345000	56350000	1	No	5000	RPS26	HiC
chr12	56350000	56355000	1	No	5000	RPS26	HiC
chr12	56360000	56365000	1	No	5000	RPS26	HiC
chr12	56370000	56375000	1	No	5000	RPS26	HiC
chr12	56375000	56380000	1	No	5000	RPS26	HiC
chr12	56380000	56385000	1	No	5000	RPS26	HiC
chr12	56405000	56410000	1	No	5000	RPS26	HiC
chr12	56410000	56415000	1	No	5000	RPS26	HiC
chr12	56205000	56210000	1	No	5000	RPS26	HiC
chr12	120520000	120525000	1	No	5000	RPLP0	HiC
chr12	120525000	120530000	1	No	5000	RPLP0	HiC
chr12	120535000	120540000	1	No	5000	RPLP0	HiC
chr12	120540000	120545000	1	No	5000	RPLP0	HiC
chr12	120545000	120550000	1	No	5000	RPLP0	HiC
chr12	120550000	120555000	1	No	5000	RPLP0	HiC
chr12	120555000	120560000	1	No	5000	RPLP0	HiC
chr12	120560000	120565000	1	No	5000	RPLP0	HiC
chr12	120565000	120570000	1	No	5000	RPLP0	HiC
chr12	120570000	120575000	1	No	5000	RPLP0	HiC
chr12	120575000	120580000	1	No	5000	RPLP0	HiC
chr12	120580000	120585000	1	No	5000	RPLP0	HiC
chr12	120585000	120590000	1	No	5000	RPLP0	HiC
chr12	120590000	120595000	1	No	5000	RPLP0	HiC
chr12	120595000	120600000	1	No	5000	RPLP0	HiC
chr12	120600000	120605000	1	No	5000	RPLP0	HiC
chr12	120605000	120610000	1	No	5000	RPLP0	HiC
chr12	120610000	120615000	1	No	5000	RPLP0	HiC
chr12	120615000	120620000	1	No	5000	RPLP0	HiC
chr12	120620000	120625000	1	No	5000	RPLP0	HiC
chr12	120665000	120670000	1	No	5000	RPLP0	HiC
chr12	120670000	120675000	1	No	5000	RPLP0	HiC
chr12	120675000	120680000	1	No	5000	RPLP0	HiC
chr12	120680000	120685000	1	No	5000	RPLP0	HiC
chr12	120685000	120690000	1	No	5000	RPLP0	HiC
chr12	120690000	120695000	1	No	5000	RPLP0	HiC
chr12	120695000	120700000	1	No	5000	RPLP0	HiC
chr12	120700000	120705000	1	No	5000	RPLP0	HiC
chr12	120705000	120710000	1	No	5000	RPLP0	HiC
chr12	120710000	120715000	1	No	5000	RPLP0	HiC
chr12	120715000	120720000	1	No	5000	RPLP0	HiC
chr12	120720000	120725000	1	No	5000	RPLP0	HiC
chr12	120725000	120730000	1	No	5000	RPLP0	HiC
chr12	120730000	120735000	1	No	5000	RPLP0	HiC
chr12	120735000	120740000	1	No	5000	RPLP0	HiC
chr12	120745000	120750000	1	No	5000	RPLP0	HiC
chr12	55555000	55560000	1	No	5000	RPS26	HiC
chr11	17090000	17095000	1	No	5000	RPS13	HiC
chr11	17095000	17100000	1	Yes	5000	RPS13	HiC
chr11	17100000	17105000	1	Yes	5000	RPS13	HiC
chr11	17105000	17110000	1	No	5000	RPS13	HiC
chr11	17110000	17115000	1	No	5000	RPS13	HiC
chr11	64875000	64880000	1	No	5000	RPS30(FAU)	HiC
chr11	64880000	64885000	1	No	5000	RPS30(FAU)	HiC
chr11	64885000	64890000	1	Yes	5000	RPS30(FAU)	HiC
chr11	64890000	64895000	1	Yes	5000	RPS30(FAU)	HiC
chr11	64895000	64900000	1	No	5000	RPS30(FAU)	HiC
chr11	64900000	64905000	1	No	5000	RPS30(FAU)	HiC
chr11	64945000	64950000	1	No	5000	RPS30(FAU)	HiC
chr11	75095000	75100000	1	Yes	5000	RPS3	HiC
chr11	75100000	75105000	1	Yes	5000	RPS3	HiC
chr11	75105000	75110000	1	Yes	5000	RPS3	HiC
chr11	75110000	75115000	1	Yes	5000	RPS3	HiC
chr11	75115000	75120000	1	Yes	5000	RPS3	HiC
chr11	75120000	75125000	1	Yes	5000	RPS3	HiC
chr11	75125000	75130000	1	No	5000	RPS3	HiC
chr11	790000	795000	1	No	5000	RPLP2	HiC
chr11	795000	800000	1	No	5000	RPLP2	HiC
chr11	800000	805000	1	Yes	5000	RPLP2	HiC
chr11	805000	810000	1	Yes	5000	RPLP2	HiC
chr11	810000	815000	1	Yes	5000	RPLP2	HiC
chr11	815000	820000	1	Yes	5000	RPLP2	HiC
chr11	820000	825000	1	Yes	5000	RPLP2	HiC
chr11	825000	830000	1	Yes	5000	RPLP2	HiC
chr11	118870000	118875000	1	Yes	5000	RPS25	HiC
chr11	118875000	118880000	1	No	5000	RPS25	HiC
chr11	118880000	118885000	1	No	5000	RPS25	HiC
chr11	118885000	118890000	1	Yes	5000	RPS25	HiC
chr11	118890000	118895000	1	No	5000	RPS25	HiC
chr11	118895000	118900000	1	No	5000	RPS25	HiC
chr11	118900000	118905000	1	No	5000	RPS25	HiC
chr11	118905000	118910000	1	No	5000	RPS25	HiC
chr11	8690000	8695000	1	Yes	5000	RPL27A	HiC
chr11	8695000	8700000	1	No	5000	RPL27A	HiC
chr11	8700000	8705000	1	Yes	5000	RPL27A	HiC
chr11	8705000	8710000	1	Yes	5000	RPL27A	HiC
chr11	16805000	16810000	1	No	5000	RPS13	HiC
chr11	16810000	16815000	1	No	5000	RPS13	HiC
chr11	16835000	16840000	1	No	5000	RPS13	HiC
chr11	16840000	16845000	1	No	5000	RPS13	HiC
chr11	16920000	16925000	1	No	5000	RPS13	HiC
chr11	16925000	16930000	1	No	5000	RPS13	HiC
chr11	16930000	16935000	1	No	5000	RPS13	HiC
chr11	16935000	16940000	1	No	5000	RPS13	HiC
chr11	16940000	16945000	1	No	5000	RPS13	HiC
chr11	16945000	16950000	1	No	5000	RPS13	HiC
chr11	16950000	16955000	1	No	5000	RPS13	HiC
chr11	16955000	16960000	1	No	5000	RPS13	HiC
chr11	16960000	16965000	1	No	5000	RPS13	HiC
chr11	16965000	16970000	1	No	5000	RPS13	HiC
chr11	16970000	16975000	1	No	5000	RPS13	HiC
chr11	16975000	16980000	1	No	5000	RPS13	HiC
chr11	16980000	16985000	1	No	5000	RPS13	HiC
chr11	16985000	16990000	1	No	5000	RPS13	HiC
chr11	16990000	16995000	1	No	5000	RPS13	HiC
chr11	16995000	17000000	1	No	5000	RPS13	HiC
chr11	17000000	17005000	1	No	5000	RPS13	HiC
chr11	17005000	17010000	1	No	5000	RPS13	HiC
chr11	17010000	17015000	1	No	5000	RPS13	HiC
chr11	17030000	17035000	1	No	5000	RPS13	HiC
chr11	17040000	17045000	1	No	5000	RPS13	HiC
chr11	17055000	17060000	1	No	5000	RPS13	HiC
chr11	17065000	17070000	1	No	5000	RPS13	HiC
chr11	17070000	17075000	1	No	5000	RPS13	HiC
chr11	17075000	17080000	1	No	5000	RPS13	HiC
chr11	17080000	17085000	1	No	5000	RPS13	HiC
chr11	17085000	17090000	1	No	5000	RPS13	HiC
chr11	17050000	17055000	1	No	5000	RPS13	HiC
chr11	17060000	17065000	1	No	5000	RPS13	HiC
chr11	17115000	17120000	1	No	5000	RPS13	HiC
chr11	17120000	17125000	1	No	5000	RPS13	HiC
chr11	17125000	17130000	1	No	5000	RPS13	HiC
chr11	17130000	17135000	1	No	5000	RPS13	HiC
chr11	17135000	17140000	1	No	5000	RPS13	HiC
chr11	17140000	17145000	1	No	5000	RPS13	HiC
chr11	17145000	17150000	1	No	5000	RPS13	HiC
chr11	17150000	17155000	1	No	5000	RPS13	HiC
chr11	17155000	17160000	1	No	5000	RPS13	HiC
chr11	17160000	17165000	1	No	5000	RPS13	HiC
chr11	17165000	17170000	1	No	5000	RPS13	HiC
chr11	17170000	17175000	1	No	5000	RPS13	HiC
chr11	17175000	17180000	1	No	5000	RPS13	HiC
chr11	17180000	17185000	1	No	5000	RPS13	HiC
chr11	17185000	17190000	1	No	5000	RPS13	HiC
chr11	17190000	17195000	1	No	5000	RPS13	HiC
chr11	17195000	17200000	1	No	5000	RPS13	HiC
chr11	17200000	17205000	1	No	5000	RPS13	HiC
chr11	17205000	17210000	1	No	5000	RPS13	HiC
chr11	17210000	17215000	1	No	5000	RPS13	HiC
chr11	17215000	17220000	1	No	5000	RPS13	HiC
chr11	17220000	17225000	1	No	5000	RPS13	HiC
chr11	17225000	17230000	1	No	5000	RPS13	HiC
chr11	17230000	17235000	1	No	5000	RPS13	HiC
chr11	17240000	17245000	1	No	5000	RPS13	HiC
chr11	64605000	64610000	1	No	5000	RPS30(FAU)	HiC
chr11	64610000	64615000	1	No	5000	RPS30(FAU)	HiC
chr11	64615000	64620000	1	No	5000	RPS30(FAU)	HiC
chr11	64620000	64625000	1	No	5000	RPS30(FAU)	HiC
chr11	64625000	64630000	1	No	5000	RPS30(FAU)	HiC
chr11	64645000	64650000	1	No	5000	RPS30(FAU)	HiC
chr11	64675000	64680000	1	No	5000	RPS30(FAU)	HiC
chr11	64680000	64685000	1	No	5000	RPS30(FAU)	HiC
chr11	64685000	64690000	1	No	5000	RPS30(FAU)	HiC
chr11	64755000	64760000	1	No	5000	RPS30(FAU)	HiC
chr11	64760000	64765000	1	No	5000	RPS30(FAU)	HiC
chr11	64765000	64770000	1	No	5000	RPS30(FAU)	HiC
chr11	64770000	64775000	1	No	5000	RPS30(FAU)	HiC
chr11	64775000	64780000	1	No	5000	RPS30(FAU)	HiC
chr11	64780000	64785000	1	No	5000	RPS30(FAU)	HiC
chr11	64785000	64790000	1	No	5000	RPS30(FAU)	HiC
chr11	64790000	64795000	1	No	5000	RPS30(FAU)	HiC
chr11	64795000	64800000	1	No	5000	RPS30(FAU)	HiC
chr11	64800000	64805000	1	No	5000	RPS30(FAU)	HiC
chr11	64805000	64810000	1	No	5000	RPS30(FAU)	HiC
chr11	64810000	64815000	1	No	5000	RPS30(FAU)	HiC
chr11	64815000	64820000	1	No	5000	RPS30(FAU)	HiC
chr11	64820000	64825000	1	No	5000	RPS30(FAU)	HiC
chr11	64825000	64830000	1	No	5000	RPS30(FAU)	HiC
chr11	64830000	64835000	1	No	5000	RPS30(FAU)	HiC
chr11	64835000	64840000	1	No	5000	RPS30(FAU)	HiC
chr11	64840000	64845000	1	No	5000	RPS30(FAU)	HiC
chr11	64845000	64850000	1	No	5000	RPS30(FAU)	HiC
chr11	64850000	64855000	1	No	5000	RPS30(FAU)	HiC
chr11	64855000	64860000	1	No	5000	RPS30(FAU)	HiC
chr11	64860000	64865000	1	No	5000	RPS30(FAU)	HiC
chr11	64865000	64870000	1	No	5000	RPS30(FAU)	HiC
chr11	64870000	64875000	1	No	5000	RPS30(FAU)	HiC
chr11	64905000	64910000	1	No	5000	RPS30(FAU)	HiC
chr11	64910000	64915000	1	No	5000	RPS30(FAU)	HiC
chr11	64915000	64920000	1	No	5000	RPS30(FAU)	HiC
chr11	64920000	64925000	1	No	5000	RPS30(FAU)	HiC
chr11	64925000	64930000	1	No	5000	RPS30(FAU)	HiC
chr11	64930000	64935000	1	No	5000	RPS30(FAU)	HiC
chr11	64935000	64940000	1	No	5000	RPS30(FAU)	HiC
chr11	64940000	64945000	1	No	5000	RPS30(FAU)	HiC
chr11	64950000	64955000	1	No	5000	RPS30(FAU)	HiC
chr11	64955000	64960000	1	No	5000	RPS30(FAU)	HiC
chr11	64960000	64965000	1	No	5000	RPS30(FAU)	HiC
chr11	64965000	64970000	1	No	5000	RPS30(FAU)	HiC
chr11	64970000	64975000	1	No	5000	RPS30(FAU)	HiC
chr11	64975000	64980000	1	No	5000	RPS30(FAU)	HiC
chr11	64980000	64985000	1	No	5000	RPS30(FAU)	HiC
chr11	64985000	64990000	1	No	5000	RPS30(FAU)	HiC
chr11	64990000	64995000	1	No	5000	RPS30(FAU)	HiC
chr11	64995000	65000000	1	No	5000	RPS30(FAU)	HiC
chr11	65005000	65010000	1	No	5000	RPS30(FAU)	HiC
chr11	65010000	65015000	1	No	5000	RPS30(FAU)	HiC
chr11	65015000	65020000	1	No	5000	RPS30(FAU)	HiC
chr11	65020000	65025000	1	No	5000	RPS30(FAU)	HiC
chr11	65025000	65030000	1	No	5000	RPS30(FAU)	HiC
chr11	65030000	65035000	1	No	5000	RPS30(FAU)	HiC
chr11	74965000	74970000	1	No	5000	RPS3	HiC
chr11	74970000	74975000	1	No	5000	RPS3	HiC
chr11	74975000	74980000	1	No	5000	RPS3	HiC
chr11	74980000	74985000	1	No	5000	RPS3	HiC
chr11	74985000	74990000	1	No	5000	RPS3	HiC
chr11	74990000	74995000	1	No	5000	RPS3	HiC
chr11	74995000	75000000	1	No	5000	RPS3	HiC
chr11	75000000	75005000	1	No	5000	RPS3	HiC
chr11	75005000	75010000	1	No	5000	RPS3	HiC
chr11	75010000	75015000	1	No	5000	RPS3	HiC
chr11	75015000	75020000	1	No	5000	RPS3	HiC
chr11	75020000	75025000	1	No	5000	RPS3	HiC
chr11	75025000	75030000	1	No	5000	RPS3	HiC
chr11	75030000	75035000	1	No	5000	RPS3	HiC
chr11	75035000	75040000	1	No	5000	RPS3	HiC
chr11	75040000	75045000	1	No	5000	RPS3	HiC
chr11	75045000	75050000	1	No	5000	RPS3	HiC
chr11	75050000	75055000	1	No	5000	RPS3	HiC
chr11	75055000	75060000	1	No	5000	RPS3	HiC
chr11	75060000	75065000	1	Yes	5000	RPS3	HiC
chr11	75065000	75070000	1	No	5000	RPS3	HiC
chr11	75070000	75075000	1	No	5000	RPS3	HiC
chr11	75075000	75080000	1	No	5000	RPS3	HiC
chr11	75080000	75085000	1	No	5000	RPS3	HiC
chr11	75085000	75090000	1	No	5000	RPS3	HiC
chr11	75090000	75095000	1	No	5000	RPS3	HiC
chr11	75130000	75135000	1	No	5000	RPS3	HiC
chr11	75135000	75140000	1	No	5000	RPS3	HiC
chr11	75140000	75145000	1	No	5000	RPS3	HiC
chr11	75145000	75150000	1	No	5000	RPS3	HiC
chr11	75150000	75155000	1	No	5000	RPS3	HiC
chr11	75155000	75160000	1	No	5000	RPS3	HiC
chr11	75160000	75165000	1	No	5000	RPS3	HiC
chr11	75165000	75170000	1	No	5000	RPS3	HiC
chr11	75170000	75175000	1	No	5000	RPS3	HiC
chr11	75175000	75180000	1	No	5000	RPS3	HiC
chr11	75180000	75185000	1	No	5000	RPS3	HiC
chr11	75185000	75190000	1	No	5000	RPS3	HiC
chr11	75190000	75195000	1	No	5000	RPS3	HiC
chr11	75195000	75200000	1	No	5000	RPS3	HiC
chr11	75200000	75205000	1	No	5000	RPS3	HiC
chr11	75205000	75210000	1	No	5000	RPS3	HiC
chr11	75210000	75215000	1	No	5000	RPS3	HiC
chr11	75215000	75220000	1	No	5000	RPS3	HiC
chr11	75220000	75225000	1	No	5000	RPS3	HiC
chr11	75225000	75230000	1	No	5000	RPS3	HiC
chr11	75230000	75235000	1	No	5000	RPS3	HiC
chr11	75235000	75240000	1	No	5000	RPS3	HiC
chr11	75240000	75245000	1	No	5000	RPS3	HiC
chr11	75245000	75250000	1	No	5000	RPS3	HiC
chr11	75250000	75255000	1	No	5000	RPS3	HiC
chr11	75255000	75260000	1	No	5000	RPS3	HiC
chr11	75260000	75265000	1	No	5000	RPS3	HiC
chr11	75265000	75270000	1	No	5000	RPS3	HiC
chr11	530000	535000	1	No	5000	RPLP2	HiC
chr11	540000	545000	1	No	5000	RPLP2	HiC
chr11	555000	560000	1	No	5000	RPLP2	HiC
chr11	570000	575000	1	No	5000	RPLP2	HiC
chr11	615000	620000	1	No	5000	RPLP2	HiC
chr11	620000	625000	1	No	5000	RPLP2	HiC
chr11	680000	685000	1	No	5000	RPLP2	HiC
chr11	690000	695000	1	No	5000	RPLP2	HiC
chr11	695000	700000	1	No	5000	RPLP2	HiC
chr11	705000	710000	1	No	5000	RPLP2	HiC
chr11	710000	715000	1	No	5000	RPLP2	HiC
chr11	725000	730000	1	No	5000	RPLP2	HiC
chr11	730000	735000	1	No	5000	RPLP2	HiC
chr11	735000	740000	1	No	5000	RPLP2	HiC
chr11	740000	745000	1	No	5000	RPLP2	HiC
chr11	745000	750000	1	No	5000	RPLP2	HiC
chr11	750000	755000	1	No	5000	RPLP2	HiC
chr11	755000	760000	1	No	5000	RPLP2	HiC
chr11	760000	765000	1	No	5000	RPLP2	HiC
chr11	765000	770000	1	No	5000	RPLP2	HiC
chr11	770000	775000	1	No	5000	RPLP2	HiC
chr11	775000	780000	1	No	5000	RPLP2	HiC
chr11	780000	785000	1	No	5000	RPLP2	HiC
chr11	785000	790000	1	No	5000	RPLP2	HiC
chr11	830000	835000	1	Yes	5000	RPLP2	HiC
chr11	835000	840000	1	No	5000	RPLP2	HiC
chr11	840000	845000	1	No	5000	RPLP2	HiC
chr11	845000	850000	1	No	5000	RPLP2	HiC
chr11	850000	855000	1	No	5000	RPLP2	HiC
chr11	860000	865000	1	No	5000	RPLP2	HiC
chr11	905000	910000	1	No	5000	RPLP2	HiC
chr11	910000	915000	1	No	5000	RPLP2	HiC
chr11	118765000	118770000	1	No	5000	RPS25	HiC
chr11	118780000	118785000	1	No	5000	RPS25	HiC
chr11	118785000	118790000	1	No	5000	RPS25	HiC
chr11	118795000	118800000	1	No	5000	RPS25	HiC
chr11	118800000	118805000	1	No	5000	RPS25	HiC
chr11	118805000	118810000	1	No	5000	RPS25	HiC
chr11	118810000	118815000	1	No	5000	RPS25	HiC
chr11	118815000	118820000	1	No	5000	RPS25	HiC
chr11	118820000	118825000	1	No	5000	RPS25	HiC
chr11	118825000	118830000	1	No	5000	RPS25	HiC
chr11	118830000	118835000	1	No	5000	RPS25	HiC
chr11	118835000	118840000	1	No	5000	RPS25	HiC
chr11	118840000	118845000	1	No	5000	RPS25	HiC
chr11	118845000	118850000	1	No	5000	RPS25	HiC
chr11	118850000	118855000	1	No	5000	RPS25	HiC
chr11	118855000	118860000	1	No	5000	RPS25	HiC
chr11	118860000	118865000	1	No	5000	RPS25	HiC
chr11	118865000	118870000	1	Yes	5000	RPS25	HiC
chr11	118770000	118775000	1	No	5000	RPS25	HiC
chr11	118775000	118780000	1	No	5000	RPS25	HiC
chr11	118910000	118915000	1	No	5000	RPS25	HiC
chr11	118915000	118920000	1	No	5000	RPS25	HiC
chr11	118920000	118925000	1	No	5000	RPS25	HiC
chr11	118925000	118930000	1	No	5000	RPS25	HiC
chr11	118930000	118935000	1	No	5000	RPS25	HiC
chr11	118935000	118940000	1	No	5000	RPS25	HiC
chr11	118940000	118945000	1	No	5000	RPS25	HiC
chr11	118945000	118950000	1	No	5000	RPS25	HiC
chr11	118950000	118955000	1	No	5000	RPS25	HiC
chr11	118955000	118960000	1	No	5000	RPS25	HiC
chr11	118960000	118965000	1	No	5000	RPS25	HiC
chr11	118965000	118970000	1	No	5000	RPS25	HiC
chr11	118970000	118975000	1	No	5000	RPS25	HiC
chr11	118975000	118980000	1	No	5000	RPS25	HiC
chr11	118980000	118985000	1	No	5000	RPS25	HiC
chr11	118985000	118990000	1	No	5000	RPS25	HiC
chr11	118990000	118995000	1	No	5000	RPS25	HiC
chr11	119035000	119040000	1	No	5000	RPS25	HiC
chr11	8605000	8610000	1	No	5000	RPL27A	HiC
chr11	8610000	8615000	1	No	5000	RPL27A	HiC
chr11	8615000	8620000	1	No	5000	RPL27A	HiC
chr11	8620000	8625000	1	No	5000	RPL27A	HiC
chr11	8625000	8630000	1	Yes	5000	RPL27A	HiC
chr11	8630000	8635000	1	No	5000	RPL27A	HiC
chr11	8635000	8640000	1	No	5000	RPL27A	HiC
chr11	8640000	8645000	1	No	5000	RPL27A	HiC
chr11	8645000	8650000	1	No	5000	RPL27A	HiC
chr11	8650000	8655000	1	No	5000	RPL27A	HiC
chr11	8655000	8660000	1	No	5000	RPL27A	HiC
chr11	8660000	8665000	1	No	5000	RPL27A	HiC
chr11	8665000	8670000	1	No	5000	RPL27A	HiC
chr11	8670000	8675000	1	No	5000	RPL27A	HiC
chr11	8675000	8680000	1	No	5000	RPL27A	HiC
chr11	8680000	8685000	1	No	5000	RPL27A	HiC
chr11	8685000	8690000	1	No	5000	RPL27A	HiC
chr11	8710000	8715000	1	Yes	5000	RPL27A	HiC
chr11	8715000	8720000	1	No	5000	RPL27A	HiC
chr11	8720000	8725000	1	No	5000	RPL27A	HiC
chr11	8725000	8730000	1	No	5000	RPL27A	HiC
chr11	8730000	8735000	1	No	5000	RPL27A	HiC
chr11	8735000	8740000	1	No	5000	RPL27A	HiC
chr11	8740000	8745000	1	No	5000	RPL27A	HiC
chr11	8745000	8750000	1	No	5000	RPL27A	HiC
chr11	8750000	8755000	1	No	5000	RPL27A	HiC
chr11	8755000	8760000	1	No	5000	RPL27A	HiC
chr11	8760000	8765000	1	No	5000	RPL27A	HiC
chr11	8765000	8770000	1	No	5000	RPL27A	HiC
chr11	8820000	8825000	1	No	5000	RPL27A	HiC
chr11	8830000	8835000	1	No	5000	RPL27A	HiC
chr10	79780000	79785000	1	No	5000	RPS24	HiC
chr10	79785000	79790000	1	Yes	5000	RPS24	HiC
chr10	79790000	79795000	1	Yes	5000	RPS24	HiC
chr10	79795000	79800000	1	Yes	5000	RPS24	HiC
chr10	79605000	79610000	1	No	5000	RPS24	HiC
chr10	79730000	79735000	1	No	5000	RPS24	HiC
chr10	79735000	79740000	1	No	5000	RPS24	HiC
chr10	79740000	79745000	1	No	5000	RPS24	HiC
chr10	79745000	79750000	1	No	5000	RPS24	HiC
chr10	79750000	79755000	1	No	5000	RPS24	HiC
chr10	79755000	79760000	1	No	5000	RPS24	HiC
chr10	79760000	79765000	1	No	5000	RPS24	HiC
chr10	79765000	79770000	1	No	5000	RPS24	HiC
chr10	79770000	79775000	1	No	5000	RPS24	HiC
chr10	79775000	79780000	1	No	5000	RPS24	HiC
chr10	79800000	79805000	1	Yes	5000	RPS24	HiC
chr10	79805000	79810000	1	Yes	5000	RPS24	HiC
chr10	79810000	79815000	1	Yes	5000	RPS24	HiC
chr10	79815000	79820000	1	No	5000	RPS24	HiC
chr10	79820000	79825000	1	No	5000	RPS24	HiC
chr17	27030000	27035000	1	No	5000	RPL23A	HiC
chr17	27035000	27040000	1	No	5000	RPL23A	HiC
chr17	27040000	27045000	1	No	5000	RPL23A	HiC
chr17	27045000	27050000	1	Yes	5000	RPL23A	HiC
chr17	27050000	27055000	1	Yes	5000	RPL23A	HiC
chr17	41120000	41125000	1	No	5000	RPL27	HiC
chr17	41125000	41130000	1	No	5000	RPL27	HiC
chr17	41130000	41135000	1	No	5000	RPL27	HiC
chr17	41135000	41140000	1	No	5000	RPL27	HiC
chr17	41140000	41145000	1	No	5000	RPL27	HiC
chr17	41145000	41150000	1	Yes	5000	RPL27	HiC
chr17	41150000	41155000	1	Yes	5000	RPL27	HiC
chr17	41155000	41160000	1	Yes	5000	RPL27	HiC
chr17	41160000	41165000	1	No	5000	RPL27	HiC
chr17	41165000	41170000	1	No	5000	RPL27	HiC
chr17	41170000	41175000	1	No	5000	RPL27	HiC
chr17	36985000	36990000	1	No	5000	RPL23	HiC
chr17	36990000	36995000	1	No	5000	RPL23	HiC
chr17	36995000	37000000	1	No	5000	RPL23	HiC
chr17	37000000	37005000	1	Yes	5000	RPL23	HiC
chr17	37005000	37010000	1	Yes	5000	RPL23	HiC
chr17	37010000	37015000	1	Yes	5000	RPL23	HiC
chr17	37015000	37020000	1	No	5000	RPL23	HiC
chr17	37020000	37025000	1	Yes	5000	RPL23	HiC
chr17	37025000	37030000	1	Yes	5000	RPL23	HiC
chr17	8275000	8280000	1	No	5000	RPL26	HiC
chr17	8280000	8285000	1	Yes	5000	RPL26	HiC
chr17	8285000	8290000	1	Yes	5000	RPL26	HiC
chr17	8290000	8295000	1	No	5000	RPL26	HiC
chr17	8295000	8300000	1	No	5000	RPL26	HiC
chr17	37345000	37350000	1	No	5000	RPL19	HiC
chr17	37350000	37355000	1	Yes	5000	RPL19	HiC
chr17	37355000	37360000	1	Yes	5000	RPL19	HiC
chr17	37360000	37365000	1	Yes	5000	RPL19	HiC
chr17	37365000	37370000	1	Yes	5000	RPL19	HiC
chr17	37370000	37375000	1	No	5000	RPL19	HiC
chr17	72185000	72190000	1	Yes	5000	RPL38	HiC
chr17	72190000	72195000	1	No	5000	RPL38	HiC
chr17	72195000	72200000	1	Yes	5000	RPL38	HiC
chr17	72200000	72205000	1	Yes	5000	RPL38	HiC
chr17	26920000	26925000	1	No	5000	RPL23A	HiC
chr17	26925000	26930000	1	No	5000	RPL23A	HiC
chr17	26930000	26935000	1	No	5000	RPL23A	HiC
chr17	26940000	26945000	1	No	5000	RPL23A	HiC
chr17	26945000	26950000	1	No	5000	RPL23A	HiC
chr17	26955000	26960000	1	No	5000	RPL23A	HiC
chr17	26960000	26965000	1	No	5000	RPL23A	HiC
chr17	26965000	26970000	1	No	5000	RPL23A	HiC
chr17	26970000	26975000	1	No	5000	RPL23A	HiC
chr17	26975000	26980000	1	No	5000	RPL23A	HiC
chr17	26980000	26985000	1	No	5000	RPL23A	HiC
chr17	26985000	26990000	1	No	5000	RPL23A	HiC
chr17	26990000	26995000	1	No	5000	RPL23A	HiC
chr17	26995000	27000000	1	No	5000	RPL23A	HiC
chr17	27000000	27005000	1	No	5000	RPL23A	HiC
chr17	27005000	27010000	1	No	5000	RPL23A	HiC
chr17	27010000	27015000	1	No	5000	RPL23A	HiC
chr17	27015000	27020000	1	No	5000	RPL23A	HiC
chr17	27020000	27025000	1	No	5000	RPL23A	HiC
chr17	27025000	27030000	1	No	5000	RPL23A	HiC
chr17	27055000	27060000	1	Yes	5000	RPL23A	HiC
chr17	27060000	27065000	1	No	5000	RPL23A	HiC
chr17	27065000	27070000	1	No	5000	RPL23A	HiC
chr17	27070000	27075000	1	No	5000	RPL23A	HiC
chr17	27075000	27080000	1	No	5000	RPL23A	HiC
chr17	27080000	27085000	1	No	5000	RPL23A	HiC
chr17	27085000	27090000	1	No	5000	RPL23A	HiC
chr17	27090000	27095000	1	No	5000	RPL23A	HiC
chr17	27095000	27100000	1	No	5000	RPL23A	HiC
chr17	27100000	27105000	1	No	5000	RPL23A	HiC
chr17	27105000	27110000	1	No	5000	RPL23A	HiC
chr17	27110000	27115000	1	No	5000	RPL23A	HiC
chr17	27115000	27120000	1	No	5000	RPL23A	HiC
chr17	27130000	27135000	1	No	5000	RPL23A	HiC
chr17	27135000	27140000	1	No	5000	RPL23A	HiC
chr17	27140000	27145000	1	No	5000	RPL23A	HiC
chr17	27145000	27150000	1	No	5000	RPL23A	HiC
chr17	27160000	27165000	1	No	5000	RPL23A	HiC
chr17	27165000	27170000	1	No	5000	RPL23A	HiC
chr17	27170000	27175000	1	No	5000	RPL23A	HiC
chr17	27175000	27180000	1	No	5000	RPL23A	HiC
chr17	27180000	27185000	1	No	5000	RPL23A	HiC
chr17	27185000	27190000	1	No	5000	RPL23A	HiC
chr17	27190000	27195000	1	No	5000	RPL23A	HiC
chr17	27195000	27200000	1	No	5000	RPL23A	HiC
chr17	27200000	27205000	1	No	5000	RPL23A	HiC
chr17	27205000	27210000	1	No	5000	RPL23A	HiC
chr17	27210000	27215000	1	No	5000	RPL23A	HiC
chr17	27215000	27220000	1	No	5000	RPL23A	HiC
chr17	27220000	27225000	1	No	5000	RPL23A	HiC
chr17	27225000	27230000	1	No	5000	RPL23A	HiC
chr17	27230000	27235000	1	No	5000	RPL23A	HiC
chr17	27235000	27240000	1	No	5000	RPL23A	HiC
chr17	27240000	27245000	1	No	5000	RPL23A	HiC
chr17	27245000	27250000	1	No	5000	RPL23A	HiC
chr17	27250000	27255000	1	No	5000	RPL23A	HiC
chr17	27255000	27260000	1	No	5000	RPL23A	HiC
chr17	27260000	27265000	1	No	5000	RPL23A	HiC
chr17	27265000	27270000	1	No	5000	RPL23A	HiC
chr17	27270000	27275000	1	No	5000	RPL23A	HiC
chr17	27275000	27280000	1	No	5000	RPL23A	HiC
chr17	27280000	27285000	1	No	5000	RPL23A	HiC
chr17	40970000	40975000	1	No	5000	RPL27	HiC
chr17	40975000	40980000	1	No	5000	RPL27	HiC
chr17	40980000	40985000	1	No	5000	RPL27	HiC
chr17	40985000	40990000	1	No	5000	RPL27	HiC
chr17	40995000	41000000	1	No	5000	RPL27	HiC
chr17	41000000	41005000	1	No	5000	RPL27	HiC
chr17	41005000	41010000	1	No	5000	RPL27	HiC
chr17	41010000	41015000	1	No	5000	RPL27	HiC
chr17	41025000	41030000	1	No	5000	RPL27	HiC
chr17	41030000	41035000	1	No	5000	RPL27	HiC
chr17	41035000	41040000	1	No	5000	RPL27	HiC
chr17	41070000	41075000	1	No	5000	RPL27	HiC
chr17	41075000	41080000	1	No	5000	RPL27	HiC
chr17	41080000	41085000	1	No	5000	RPL27	HiC
chr17	41085000	41090000	1	No	5000	RPL27	HiC
chr17	41090000	41095000	1	No	5000	RPL27	HiC
chr17	41095000	41100000	1	No	5000	RPL27	HiC
chr17	41100000	41105000	1	No	5000	RPL27	HiC
chr17	41105000	41110000	1	No	5000	RPL27	HiC
chr17	41110000	41115000	1	No	5000	RPL27	HiC
chr17	41115000	41120000	1	No	5000	RPL27	HiC
chr17	40990000	40995000	1	No	5000	RPL27	HiC
chr17	41175000	41180000	1	No	5000	RPL27	HiC
chr17	41180000	41185000	1	No	5000	RPL27	HiC
chr17	41185000	41190000	1	No	5000	RPL27	HiC
chr17	41190000	41195000	1	No	5000	RPL27	HiC
chr17	41195000	41200000	1	No	5000	RPL27	HiC
chr17	41200000	41205000	1	No	5000	RPL27	HiC
chr17	41205000	41210000	1	No	5000	RPL27	HiC
chr17	41210000	41215000	1	No	5000	RPL27	HiC
chr17	41215000	41220000	1	No	5000	RPL27	HiC
chr17	41220000	41225000	1	No	5000	RPL27	HiC
chr17	41230000	41235000	1	No	5000	RPL27	HiC
chr17	41245000	41250000	1	No	5000	RPL27	HiC
chr17	41265000	41270000	1	No	5000	RPL27	HiC
chr17	41270000	41275000	1	No	5000	RPL27	HiC
chr17	41275000	41280000	1	No	5000	RPL27	HiC
chr17	41280000	41285000	1	No	5000	RPL27	HiC
chr17	41285000	41290000	1	No	5000	RPL27	HiC
chr17	41300000	41305000	1	No	5000	RPL27	HiC
chr17	41310000	41315000	1	No	5000	RPL27	HiC
chr17	41320000	41325000	1	No	5000	RPL27	HiC
chr17	41325000	41330000	1	No	5000	RPL27	HiC
chr17	41335000	41340000	1	No	5000	RPL27	HiC
chr17	41355000	41360000	1	No	5000	RPL27	HiC
chr17	41390000	41395000	1	No	5000	RPL27	HiC
chr17	41395000	41400000	1	No	5000	RPL27	HiC
chr17	36890000	36895000	1	No	5000	RPL23	HiC
chr17	36895000	36900000	1	No	5000	RPL23	HiC
chr17	36900000	36905000	1	No	5000	RPL23	HiC
chr17	36905000	36910000	1	No	5000	RPL23	HiC
chr17	36910000	36915000	1	No	5000	RPL23	HiC
chr17	36915000	36920000	1	No	5000	RPL23	HiC
chr17	36920000	36925000	1	No	5000	RPL23	HiC
chr17	36925000	36930000	1	No	5000	RPL23	HiC
chr17	36930000	36935000	1	No	5000	RPL23	HiC
chr17	36935000	36940000	1	No	5000	RPL23	HiC
chr17	36940000	36945000	1	No	5000	RPL23	HiC
chr17	36945000	36950000	1	No	5000	RPL23	HiC
chr17	36950000	36955000	1	No	5000	RPL23	HiC
chr17	36955000	36960000	1	No	5000	RPL23	HiC
chr17	36960000	36965000	1	No	5000	RPL23	HiC
chr17	36965000	36970000	1	No	5000	RPL23	HiC
chr17	36970000	36975000	1	No	5000	RPL23	HiC
chr17	36975000	36980000	1	No	5000	RPL23	HiC
chr17	36980000	36985000	1	No	5000	RPL23	HiC
chr17	36830000	36835000	1	No	5000	RPL23	HiC
chr17	37030000	37035000	1	No	5000	RPL23	HiC
chr17	37035000	37040000	1	No	5000	RPL23	HiC
chr17	37040000	37045000	1	No	5000	RPL23	HiC
chr17	37045000	37050000	1	No	5000	RPL23	HiC
chr17	37050000	37055000	1	No	5000	RPL23	HiC
chr17	37055000	37060000	1	No	5000	RPL23	HiC
chr17	37060000	37065000	1	No	5000	RPL23	HiC
chr17	37065000	37070000	1	No	5000	RPL23	HiC
chr17	37070000	37075000	1	No	5000	RPL23	HiC
chr17	37075000	37080000	1	No	5000	RPL23	HiC
chr17	37080000	37085000	1	No	5000	RPL23	HiC
chr17	37090000	37095000	1	No	5000	RPL23	HiC
chr17	37095000	37100000	1	No	5000	RPL23	HiC
chr17	37100000	37105000	1	No	5000	RPL23	HiC
chr17	8145000	8150000	1	No	5000	RPL26	HiC
chr17	8150000	8155000	1	No	5000	RPL26	HiC
chr17	8175000	8180000	1	No	5000	RPL26	HiC
chr17	8200000	8205000	1	No	5000	RPL26	HiC
chr17	8205000	8210000	1	No	5000	RPL26	HiC
chr17	8210000	8215000	1	No	5000	RPL26	HiC
chr17	8215000	8220000	1	No	5000	RPL26	HiC
chr17	8220000	8225000	1	No	5000	RPL26	HiC
chr17	8225000	8230000	1	No	5000	RPL26	HiC
chr17	8230000	8235000	1	No	5000	RPL26	HiC
chr17	8235000	8240000	1	No	5000	RPL26	HiC
chr17	8240000	8245000	1	No	5000	RPL26	HiC
chr17	8245000	8250000	1	No	5000	RPL26	HiC
chr17	8250000	8255000	1	No	5000	RPL26	HiC
chr17	8255000	8260000	1	No	5000	RPL26	HiC
chr17	8260000	8265000	1	No	5000	RPL26	HiC
chr17	8265000	8270000	1	No	5000	RPL26	HiC
chr17	8270000	8275000	1	No	5000	RPL26	HiC
chr17	8300000	8305000	1	No	5000	RPL26	HiC
chr17	8305000	8310000	1	No	5000	RPL26	HiC
chr17	8310000	8315000	1	No	5000	RPL26	HiC
chr17	8315000	8320000	1	No	5000	RPL26	HiC
chr17	8320000	8325000	1	No	5000	RPL26	HiC
chr17	8325000	8330000	1	No	5000	RPL26	HiC
chr17	8330000	8335000	1	No	5000	RPL26	HiC
chr17	8335000	8340000	1	No	5000	RPL26	HiC
chr17	8340000	8345000	1	No	5000	RPL26	HiC
chr17	8345000	8350000	1	No	5000	RPL26	HiC
chr17	8350000	8355000	1	No	5000	RPL26	HiC
chr17	8360000	8365000	1	No	5000	RPL26	HiC
chr17	8640000	8645000	1	No	5000	RPL26	HiC
chr17	8645000	8650000	1	No	5000	RPL26	HiC
chr17	8650000	8655000	1	No	5000	RPL26	HiC
chr17	8655000	8660000	1	No	5000	RPL26	HiC
chr17	8660000	8665000	1	No	5000	RPL26	HiC
chr17	8665000	8670000	1	No	5000	RPL26	HiC
chr17	8670000	8675000	1	No	5000	RPL26	HiC
chr17	8685000	8690000	1	No	5000	RPL26	HiC
chr17	37130000	37135000	1	No	5000	RPL19	HiC
chr17	37275000	37280000	1	No	5000	RPL19	HiC
chr17	37285000	37290000	1	No	5000	RPL19	HiC
chr17	37290000	37295000	1	No	5000	RPL19	HiC
chr17	37295000	37300000	1	No	5000	RPL19	HiC
chr17	37305000	37310000	1	No	5000	RPL19	HiC
chr17	37310000	37315000	1	No	5000	RPL19	HiC
chr17	37315000	37320000	1	No	5000	RPL19	HiC
chr17	37320000	37325000	1	No	5000	RPL19	HiC
chr17	37325000	37330000	1	No	5000	RPL19	HiC
chr17	37330000	37335000	1	No	5000	RPL19	HiC
chr17	37335000	37340000	1	No	5000	RPL19	HiC
chr17	37340000	37345000	1	No	5000	RPL19	HiC
chr17	37375000	37380000	1	No	5000	RPL19	HiC
chr17	37380000	37385000	1	No	5000	RPL19	HiC
chr17	37385000	37390000	1	No	5000	RPL19	HiC
chr17	37390000	37395000	1	No	5000	RPL19	HiC
chr17	37395000	37400000	1	No	5000	RPL19	HiC
chr17	37400000	37405000	1	No	5000	RPL19	HiC
chr17	37405000	37410000	1	No	5000	RPL19	HiC
chr17	37410000	37415000	1	No	5000	RPL19	HiC
chr17	37415000	37420000	1	No	5000	RPL19	HiC
chr17	37420000	37425000	1	No	5000	RPL19	HiC
chr17	37425000	37430000	1	No	5000	RPL19	HiC
chr17	37430000	37435000	1	No	5000	RPL19	HiC
chr17	37440000	37445000	1	No	5000	RPL19	HiC
chr17	37445000	37450000	1	No	5000	RPL19	HiC
chr17	37460000	37465000	1	No	5000	RPL19	HiC
chr17	37465000	37470000	1	No	5000	RPL19	HiC
chr17	37550000	37555000	1	No	5000	RPL19	HiC
chr17	72085000	72090000	1	No	5000	RPL38	HiC
chr17	72090000	72095000	1	No	5000	RPL38	HiC
chr17	72150000	72155000	1	No	5000	RPL38	HiC
chr17	72155000	72160000	1	No	5000	RPL38	HiC
chr17	72160000	72165000	1	No	5000	RPL38	HiC
chr17	72165000	72170000	1	No	5000	RPL38	HiC
chr17	72170000	72175000	1	Yes	5000	RPL38	HiC
chr17	72175000	72180000	1	No	5000	RPL38	HiC
chr17	72180000	72185000	1	No	5000	RPL38	HiC
chr17	72205000	72210000	1	Yes	5000	RPL38	HiC
chr17	72210000	72215000	1	No	5000	RPL38	HiC
chr17	72215000	72220000	1	No	5000	RPL38	HiC
chr17	72220000	72225000	1	No	5000	RPL38	HiC
chr17	72225000	72230000	1	No	5000	RPL38	HiC
chr17	72230000	72235000	1	No	5000	RPL38	HiC
chr17	72235000	72240000	1	No	5000	RPL38	HiC
chr17	72240000	72245000	1	No	5000	RPL38	HiC
chr17	72245000	72250000	1	No	5000	RPL38	HiC
chr17	72250000	72255000	1	No	5000	RPL38	HiC
chr17	72260000	72265000	1	No	5000	RPL38	HiC
chr17	72265000	72270000	1	No	5000	RPL38	HiC
chr17	72270000	72275000	1	No	5000	RPL38	HiC
chr17	72275000	72280000	1	No	5000	RPL38	HiC
chr17	72280000	72285000	1	No	5000	RPL38	HiC
chr17	72285000	72290000	1	No	5000	RPL38	HiC
chr17	72290000	72295000	1	No	5000	RPL38	HiC
chr17	72295000	72300000	1	No	5000	RPL38	HiC
chr16	18770000	18775000	1	No	5000	RPS15A	HiC
chr16	18780000	18785000	1	No	5000	RPS15A	HiC
chr16	18785000	18790000	1	No	5000	RPS15A	HiC
chr16	18790000	18795000	1	No	5000	RPS15A	HiC
chr16	18795000	18800000	1	Yes	5000	RPS15A	HiC
chr16	18800000	18805000	1	Yes	5000	RPS15A	HiC
chr16	18805000	18810000	1	No	5000	RPS15A	HiC
chr16	18810000	18815000	1	No	5000	RPS15A	HiC
chr16	18815000	18820000	1	No	5000	RPS15A	HiC
chr16	1785000	1790000	1	No	5000	RPS2	HiC
chr16	1990000	1995000	1	No	5000	RPS2	HiC
chr16	1995000	2000000	1	No	5000	RPS2	HiC
chr16	2000000	2005000	1	No	5000	RPS2	HiC
chr16	2005000	2010000	1	No	5000	RPS2	HiC
chr16	2010000	2015000	1	Yes	5000	RPS2	HiC
chr16	2015000	2020000	1	Yes	5000	RPS2	HiC
chr16	2020000	2025000	1	No	5000	RPS2	HiC
chr16	2025000	2030000	1	No	5000	RPS2	HiC
chr16	2030000	2035000	1	No	5000	RPS2	HiC
chr16	89590000	89595000	1	No	5000	RPL13	HiC
chr16	89595000	89600000	1	No	5000	RPL13	HiC
chr16	89600000	89605000	1	No	5000	RPL13	HiC
chr16	89605000	89610000	1	No	5000	RPL13	HiC
chr16	89610000	89615000	1	No	5000	RPL13	HiC
chr16	89615000	89620000	1	No	5000	RPL13	HiC
chr16	89620000	89625000	1	Yes	5000	RPL13	HiC
chr16	89625000	89630000	1	Yes	5000	RPL13	HiC
chr16	18370000	18375000	1	No	5000	RPS15A	HiC
chr16	18310000	18315000	1	No	5000	RPS15A	HiC
chr16	18550000	18555000	1	No	5000	RPS15A	HiC
chr16	18565000	18570000	1	No	5000	RPS15A	HiC
chr16	18570000	18575000	1	Yes	5000	RPS15A	HiC
chr16	18585000	18590000	1	No	5000	RPS15A	HiC
chr16	18670000	18675000	1	No	5000	RPS15A	HiC
chr16	18765000	18770000	1	No	5000	RPS15A	HiC
chr16	18775000	18780000	1	No	5000	RPS15A	HiC
chr16	18820000	18825000	1	No	5000	RPS15A	HiC
chr16	18825000	18830000	1	No	5000	RPS15A	HiC
chr16	18830000	18835000	1	No	5000	RPS15A	HiC
chr16	18835000	18840000	1	No	5000	RPS15A	HiC
chr16	18840000	18845000	1	No	5000	RPS15A	HiC
chr16	18845000	18850000	1	No	5000	RPS15A	HiC
chr16	18850000	18855000	1	No	5000	RPS15A	HiC
chr16	18855000	18860000	1	No	5000	RPS15A	HiC
chr16	18860000	18865000	1	No	5000	RPS15A	HiC
chr16	18865000	18870000	1	No	5000	RPS15A	HiC
chr16	18890000	18895000	1	No	5000	RPS15A	HiC
chr16	18895000	18900000	1	No	5000	RPS15A	HiC
chr16	18905000	18910000	1	No	5000	RPS15A	HiC
chr16	18910000	18915000	1	No	5000	RPS15A	HiC
chr16	18915000	18920000	1	No	5000	RPS15A	HiC
chr16	18920000	18925000	1	No	5000	RPS15A	HiC
chr16	18925000	18930000	1	No	5000	RPS15A	HiC
chr16	18930000	18935000	1	No	5000	RPS15A	HiC
chr16	18935000	18940000	1	No	5000	RPS15A	HiC
chr16	18940000	18945000	1	No	5000	RPS15A	HiC
chr16	18955000	18960000	1	No	5000	RPS15A	HiC
chr16	18960000	18965000	1	No	5000	RPS15A	HiC
chr16	18980000	18985000	1	No	5000	RPS15A	HiC
chr16	1830000	1835000	1	No	5000	RPS2	HiC
chr16	1875000	1880000	1	No	5000	RPS2	HiC
chr16	1900000	1905000	1	No	5000	RPS2	HiC
chr16	1910000	1915000	1	No	5000	RPS2	HiC
chr16	1915000	1920000	1	No	5000	RPS2	HiC
chr16	1920000	1925000	1	No	5000	RPS2	HiC
chr16	1925000	1930000	1	No	5000	RPS2	HiC
chr16	1955000	1960000	1	No	5000	RPS2	HiC
chr16	1960000	1965000	1	No	5000	RPS2	HiC
chr16	1965000	1970000	1	No	5000	RPS2	HiC
chr16	1970000	1975000	1	No	5000	RPS2	HiC
chr16	1975000	1980000	1	No	5000	RPS2	HiC
chr16	1980000	1985000	1	No	5000	RPS2	HiC
chr16	1985000	1990000	1	No	5000	RPS2	HiC
chr16	1905000	1910000	1	No	5000	RPS2	HiC
chr16	2035000	2040000	1	No	5000	RPS2	HiC
chr16	2040000	2045000	1	No	5000	RPS2	HiC
chr16	2045000	2050000	1	No	5000	RPS2	HiC
chr16	2050000	2055000	1	No	5000	RPS2	HiC
chr16	2055000	2060000	1	No	5000	RPS2	HiC
chr16	2060000	2065000	1	No	5000	RPS2	HiC
chr16	2065000	2070000	1	No	5000	RPS2	HiC
chr16	2070000	2075000	1	No	5000	RPS2	HiC
chr16	2075000	2080000	1	No	5000	RPS2	HiC
chr16	2085000	2090000	1	No	5000	RPS2	HiC
chr16	2090000	2095000	1	No	5000	RPS2	HiC
chr16	2095000	2100000	1	No	5000	RPS2	HiC
chr16	2100000	2105000	1	No	5000	RPS2	HiC
chr16	2160000	2165000	1	No	5000	RPS2	HiC
chr16	2175000	2180000	1	No	5000	RPS2	HiC
chr16	2180000	2185000	1	No	5000	RPS2	HiC
chr16	2185000	2190000	1	No	5000	RPS2	HiC
chr16	2190000	2195000	1	No	5000	RPS2	HiC
chr16	2195000	2200000	1	No	5000	RPS2	HiC
chr16	2200000	2205000	1	No	5000	RPS2	HiC
chr16	2205000	2210000	1	No	5000	RPS2	HiC
chr16	2210000	2215000	1	No	5000	RPS2	HiC
chr16	89310000	89315000	1	No	5000	RPL13	HiC
chr16	89315000	89320000	1	No	5000	RPL13	HiC
chr16	89320000	89325000	1	No	5000	RPL13	HiC
chr16	89325000	89330000	1	No	5000	RPL13	HiC
chr16	89330000	89335000	1	No	5000	RPL13	HiC
chr16	89340000	89345000	1	No	5000	RPL13	HiC
chr16	89345000	89350000	1	No	5000	RPL13	HiC
chr16	89355000	89360000	1	No	5000	RPL13	HiC
chr16	89365000	89370000	1	No	5000	RPL13	HiC
chr16	89375000	89380000	1	No	5000	RPL13	HiC
chr16	89380000	89385000	1	No	5000	RPL13	HiC
chr16	89385000	89390000	1	No	5000	RPL13	HiC
chr16	89390000	89395000	1	No	5000	RPL13	HiC
chr16	89395000	89400000	1	No	5000	RPL13	HiC
chr16	89400000	89405000	1	No	5000	RPL13	HiC
chr16	89405000	89410000	1	No	5000	RPL13	HiC
chr16	89410000	89415000	1	No	5000	RPL13	HiC
chr16	89415000	89420000	1	No	5000	RPL13	HiC
chr16	89420000	89425000	1	No	5000	RPL13	HiC
chr16	89425000	89430000	1	No	5000	RPL13	HiC
chr16	89430000	89435000	1	No	5000	RPL13	HiC
chr16	89435000	89440000	1	No	5000	RPL13	HiC
chr16	89440000	89445000	1	No	5000	RPL13	HiC
chr16	89445000	89450000	1	No	5000	RPL13	HiC
chr16	89455000	89460000	1	No	5000	RPL13	HiC
chr16	89460000	89465000	1	No	5000	RPL13	HiC
chr16	89465000	89470000	1	No	5000	RPL13	HiC
chr16	89470000	89475000	1	No	5000	RPL13	HiC
chr16	89475000	89480000	1	No	5000	RPL13	HiC
chr16	89480000	89485000	1	No	5000	RPL13	HiC
chr16	89485000	89490000	1	No	5000	RPL13	HiC
chr16	89490000	89495000	1	No	5000	RPL13	HiC
chr16	89500000	89505000	1	No	5000	RPL13	HiC
chr16	89505000	89510000	1	No	5000	RPL13	HiC
chr16	89510000	89515000	1	No	5000	RPL13	HiC
chr16	89515000	89520000	1	No	5000	RPL13	HiC
chr16	89525000	89530000	1	No	5000	RPL13	HiC
chr16	89530000	89535000	1	No	5000	RPL13	HiC
chr16	89535000	89540000	1	No	5000	RPL13	HiC
chr16	89540000	89545000	1	No	5000	RPL13	HiC
chr16	89545000	89550000	1	No	5000	RPL13	HiC
chr16	89550000	89555000	1	No	5000	RPL13	HiC
chr16	89555000	89560000	1	Yes	5000	RPL13	HiC
chr16	89560000	89565000	1	No	5000	RPL13	HiC
chr16	89565000	89570000	1	No	5000	RPL13	HiC
chr16	89570000	89575000	1	Yes	5000	RPL13	HiC
chr16	89575000	89580000	1	Yes	5000	RPL13	HiC
chr16	89580000	89585000	1	No	5000	RPL13	HiC
chr16	89585000	89590000	1	No	5000	RPL13	HiC
chr16	89630000	89635000	1	Yes	5000	RPL13	HiC
chr16	89635000	89640000	1	No	5000	RPL13	HiC
chr16	89640000	89645000	1	No	5000	RPL13	HiC
chr16	89645000	89650000	1	No	5000	RPL13	HiC
chr16	89650000	89655000	1	No	5000	RPL13	HiC
chr16	89655000	89660000	1	No	5000	RPL13	HiC
chr16	89660000	89665000	1	No	5000	RPL13	HiC
chr16	89665000	89670000	1	No	5000	RPL13	HiC
chr16	89670000	89675000	1	No	5000	RPL13	HiC
chr16	89675000	89680000	1	No	5000	RPL13	HiC
chr16	89680000	89685000	1	No	5000	RPL13	HiC
chr16	89685000	89690000	1	No	5000	RPL13	HiC
chr16	89690000	89695000	1	No	5000	RPL13	HiC
chr16	89695000	89700000	1	No	5000	RPL13	HiC
chr16	89700000	89705000	1	No	5000	RPL13	HiC
chr16	89710000	89715000	1	No	5000	RPL13	HiC
chr16	89750000	89755000	1	No	5000	RPL13	HiC
chr15	66810000	66815000	1	No	5000	RPL4	HiC
chr15	66815000	66820000	1	No	5000	RPL4	HiC
chr15	66820000	66825000	1	No	5000	RPL4	HiC
chr15	66825000	66830000	1	No	5000	RPL4	HiC
chr15	66830000	66835000	1	No	5000	RPL4	HiC
chr15	66840000	66845000	1	No	5000	RPL4	HiC
chr15	69725000	69730000	1	No	5000	RPLP1	HiC
chr15	69730000	69735000	1	No	5000	RPLP1	HiC
chr15	69735000	69740000	1	No	5000	RPLP1	HiC
chr15	69740000	69745000	1	Yes	5000	RPLP1	HiC
chr15	69745000	69750000	1	Yes	5000	RPLP1	HiC
chr15	69750000	69755000	1	Yes	5000	RPLP1	HiC
chr15	66600000	66605000	1	No	5000	RPL4	HiC
chr15	66640000	66645000	1	No	5000	RPL4	HiC
chr15	66645000	66650000	1	No	5000	RPL4	HiC
chr15	66745000	66750000	1	No	5000	RPL4	HiC
chr15	66755000	66760000	1	No	5000	RPL4	HiC
chr15	66765000	66770000	1	No	5000	RPL4	HiC
chr15	66775000	66780000	1	No	5000	RPL4	HiC
chr15	66780000	66785000	1	No	5000	RPL4	HiC
chr15	66785000	66790000	1	Yes	5000	RPL4	HiC
chr15	66790000	66795000	1	Yes	5000	RPL4	HiC
chr15	66795000	66800000	1	Yes	5000	RPL4	HiC
chr15	66800000	66805000	1	No	5000	RPL4	HiC
chr15	66805000	66810000	1	No	5000	RPL4	HiC
chr15	66835000	66840000	1	No	5000	RPL4	HiC
chr15	66845000	66850000	1	No	5000	RPL4	HiC
chr15	66850000	66855000	1	No	5000	RPL4	HiC
chr15	66855000	66860000	1	No	5000	RPL4	HiC
chr15	66860000	66865000	1	No	5000	RPL4	HiC
chr15	66865000	66870000	1	No	5000	RPL4	HiC
chr15	66870000	66875000	1	No	5000	RPL4	HiC
chr15	66875000	66880000	1	No	5000	RPL4	HiC
chr15	69685000	69690000	1	No	5000	RPLP1	HiC
chr15	69690000	69695000	1	No	5000	RPLP1	HiC
chr15	69695000	69700000	1	No	5000	RPLP1	HiC
chr15	69700000	69705000	1	No	5000	RPLP1	HiC
chr15	69705000	69710000	1	No	5000	RPLP1	HiC
chr15	69710000	69715000	1	No	5000	RPLP1	HiC
chr15	69715000	69720000	1	No	5000	RPLP1	HiC
chr15	69720000	69725000	1	No	5000	RPLP1	HiC
chr15	69755000	69760000	1	Yes	5000	RPLP1	HiC
chr15	69760000	69765000	1	No	5000	RPLP1	HiC
chr15	69765000	69770000	1	No	5000	RPLP1	HiC
chr15	69770000	69775000	1	No	5000	RPLP1	HiC
chr19	49985000	49990000	2	Yes	5000	RPL13A RPS11	HiC
chr19	49990000	49995000	2	Yes	5000	RPL13A RPS11	HiC
chr19	49995000	50000000	2	Yes	5000	RPL13A RPS11	HiC
chr19	50000000	50005000	2	Yes	5000	RPL13A RPS11	HiC
chr19	50005000	50010000	2	Yes	5000	RPL13A RPS11	HiC
chr19	39910000	39915000	1	No	5000	RPS16	HiC
chr19	39915000	39920000	1	No	5000	RPS16	HiC
chr19	39920000	39925000	1	No	5000	RPS16	HiC
chr19	39925000	39930000	1	Yes	5000	RPS16	HiC
chr19	39930000	39935000	1	Yes	5000	RPS16	HiC
chr19	39935000	39940000	1	Yes	5000	RPS16	HiC
chr19	1410000	1415000	1	No	5000	RPS15	HiC
chr19	1415000	1420000	1	No	5000	RPS15	HiC
chr19	1420000	1425000	1	No	5000	RPS15	HiC
chr19	1425000	1430000	1	No	5000	RPS15	HiC
chr19	1430000	1435000	1	No	5000	RPS15	HiC
chr19	1435000	1440000	1	Yes	5000	RPS15	HiC
chr19	1440000	1445000	1	Yes	5000	RPS15	HiC
chr19	1445000	1450000	1	Yes	5000	RPS15	HiC
chr19	1450000	1455000	1	No	5000	RPS15	HiC
chr19	1460000	1465000	1	No	5000	RPS15	HiC
chr19	42330000	42335000	1	No	5000	RPS19	HiC
chr19	42340000	42345000	1	No	5000	RPS19	HiC
chr19	42345000	42350000	1	No	5000	RPS19	HiC
chr19	42350000	42355000	1	No	5000	RPS19	HiC
chr19	42355000	42360000	1	No	5000	RPS19	HiC
chr19	42360000	42365000	1	Yes	5000	RPS19	HiC
chr19	42365000	42370000	1	Yes	5000	RPS19	HiC
chr19	42370000	42375000	1	Yes	5000	RPS19	HiC
chr19	17955000	17960000	1	No	5000	RPL18A	HiC
chr19	17960000	17965000	1	No	5000	RPL18A	HiC
chr19	17965000	17970000	1	Yes	5000	RPL18A	HiC
chr19	17970000	17975000	1	Yes	5000	RPL18A	HiC
chr19	17975000	17980000	1	Yes	5000	RPL18A	HiC
chr19	17980000	17985000	1	No	5000	RPL18A	HiC
chr19	18040000	18045000	1	No	5000	RPL18A	HiC
chr19	58880000	58885000	1	No	5000	RPS5	HiC
chr19	58885000	58890000	1	No	5000	RPS5	HiC
chr19	58890000	58895000	1	Yes	5000	RPS5	HiC
chr19	58895000	58900000	1	Yes	5000	RPS5	HiC
chr19	58900000	58905000	1	Yes	5000	RPS5	HiC
chr19	58905000	58910000	1	No	5000	RPS5	HiC
chr19	58910000	58915000	1	No	5000	RPS5	HiC
chr19	54670000	54675000	1	No	5000	RPS9	HiC
chr19	54675000	54680000	1	No	5000	RPS9	HiC
chr19	54685000	54690000	1	No	5000	RPS9	HiC
chr19	54690000	54695000	1	No	5000	RPS9	HiC
chr19	54695000	54700000	1	No	5000	RPS9	HiC
chr19	54700000	54705000	1	Yes	5000	RPS9	HiC
chr19	54705000	54710000	1	Yes	5000	RPS9	HiC
chr19	54710000	54715000	1	Yes	5000	RPS9	HiC
chr19	49955000	49960000	2	No	5000	RPL13A RPS11	HiC
chr19	49960000	49965000	2	No	5000	RPL13A RPS11	HiC
chr19	49970000	49975000	2	No	5000	RPL13A RPS11	HiC
chr19	49975000	49980000	2	No	5000	RPL13A RPS11	HiC
chr19	49980000	49985000	2	No	5000	RPL13A RPS11	HiC
chr19	8350000	8355000	1	No	5000	RPS28	HiC
chr19	8355000	8360000	1	No	5000	RPS28	HiC
chr19	8370000	8375000	1	Yes	5000	RPS28	HiC
chr19	8375000	8380000	1	No	5000	RPS28	HiC
chr19	8380000	8385000	1	Yes	5000	RPS28	HiC
chr19	8385000	8390000	1	Yes	5000	RPS28	HiC
chr19	8390000	8395000	1	No	5000	RPS28	HiC
chr19	8395000	8400000	1	No	5000	RPS28	HiC
chr19	8400000	8405000	1	No	5000	RPS28	HiC
chr19	8405000	8410000	1	No	5000	RPS28	HiC
chr19	49100000	49105000	1	No	5000	RPL18	HiC
chr19	49105000	49110000	1	No	5000	RPL18	HiC
chr19	49110000	49115000	1	No	5000	RPL18	HiC
chr19	49115000	49120000	1	Yes	5000	RPL18	HiC
chr19	49120000	49125000	1	Yes	5000	RPL18	HiC
chr19	49125000	49130000	1	Yes	5000	RPL18	HiC
chr19	49130000	49135000	1	No	5000	RPL18	HiC
chr19	49135000	49140000	1	No	5000	RPL18	HiC
chr19	49140000	49145000	1	No	5000	RPL18	HiC
chr19	55885000	55890000	1	No	5000	RPL28	HiC
chr19	55890000	55895000	1	No	5000	RPL28	HiC
chr19	55895000	55900000	1	Yes	5000	RPL28	HiC
chr19	55900000	55905000	1	No	5000	RPL28	HiC
chr19	55905000	55910000	1	No	5000	RPL28	HiC
chr19	55910000	55915000	1	No	5000	RPL28	HiC
chr19	5670000	5675000	1	No	5000	RPL36	HiC
chr19	5675000	5680000	1	No	5000	RPL36	HiC
chr19	5680000	5685000	1	No	5000	RPL36	HiC
chr19	5685000	5690000	1	Yes	5000	RPL36	HiC
chr19	5690000	5695000	1	Yes	5000	RPL36	HiC
chr19	5695000	5700000	1	No	5000	RPL36	HiC
chr19	5700000	5705000	1	No	5000	RPL36	HiC
chr19	5705000	5710000	1	No	5000	RPL36	HiC
chr19	5710000	5715000	1	No	5000	RPL36	HiC
chr19	5715000	5720000	1	No	5000	RPL36	HiC
chr19	18655000	18660000	1	Yes	5000	RPL40(UBA52)	HiC
chr19	18660000	18665000	1	No	5000	RPL40(UBA52)	HiC
chr19	18665000	18670000	1	Yes	5000	RPL40(UBA52)	HiC
chr19	18670000	18675000	1	No	5000	RPL40(UBA52)	HiC
chr19	18675000	18680000	1	No	5000	RPL40(UBA52)	HiC
chr19	18680000	18685000	1	Yes	5000	RPL40(UBA52)	HiC
chr19	18685000	18690000	1	No	5000	RPL40(UBA52)	HiC
chr19	49825000	49830000	1	No	5000	RPS11	HiC
chr19	49835000	49840000	2	No	5000	RPL13A RPS11	HiC
chr19	49845000	49850000	1	No	5000	RPS11	HiC
chr19	49900000	49905000	2	No	5000	RPL13A RPS11	HiC
chr19	49905000	49910000	2	No	5000	RPL13A RPS11	HiC
chr19	49925000	49930000	2	No	5000	RPL13A RPS11	HiC
chr19	49930000	49935000	2	No	5000	RPL13A RPS11	HiC
chr19	49940000	49945000	2	No	5000	RPL13A RPS11	HiC
chr19	49945000	49950000	2	No	5000	RPL13A RPS11	HiC
chr19	49950000	49955000	2	No	5000	RPL13A RPS11	HiC
chr19	49965000	49970000	2	No	5000	RPL13A RPS11	HiC
chr19	50010000	50015000	2	Yes	5000	RPL13A RPS11	HiC
chr19	50015000	50020000	2	No	5000	RPL13A RPS11	HiC
chr19	50020000	50025000	2	No	5000	RPL13A RPS11	HiC
chr19	50025000	50030000	2	No	5000	RPL13A RPS11	HiC
chr19	50030000	50035000	2	No	5000	RPL13A RPS11	HiC
chr19	50035000	50040000	2	No	5000	RPL13A RPS11	HiC
chr19	50040000	50045000	2	No	5000	RPL13A RPS11	HiC
chr19	50045000	50050000	2	No	5000	RPL13A RPS11	HiC
chr19	50050000	50055000	2	No	5000	RPL13A RPS11	HiC
chr19	50055000	50060000	2	No	5000	RPL13A RPS11	HiC
chr19	50060000	50065000	2	No	5000	RPL13A RPS11	HiC
chr19	50065000	50070000	2	No	5000	RPL13A RPS11	HiC
chr19	50070000	50075000	2	No	5000	RPL13A RPS11	HiC
chr19	50075000	50080000	2	No	5000	RPL13A RPS11	HiC
chr19	50080000	50085000	2	No	5000	RPL13A RPS11	HiC
chr19	50085000	50090000	2	No	5000	RPL13A RPS11	HiC
chr19	50090000	50095000	2	No	5000	RPL13A RPS11	HiC
chr19	50095000	50100000	2	No	5000	RPL13A RPS11	HiC
chr19	50100000	50105000	2	No	5000	RPL13A RPS11	HiC
chr19	50105000	50110000	1	No	5000	RPS11	HiC
chr19	50125000	50130000	1	No	5000	RPS11	HiC
chr19	50130000	50135000	1	No	5000	RPS11	HiC
chr19	50135000	50140000	1	No	5000	RPS11	HiC
chr19	50140000	50145000	2	No	5000	RPL13A RPS11	HiC
chr19	50145000	50150000	2	No	5000	RPL13A RPS11	HiC
chr19	50150000	50155000	1	No	5000	RPS11	HiC
chr19	50165000	50170000	2	No	5000	RPL13A RPS11	HiC
chr19	50170000	50175000	2	No	5000	RPL13A RPS11	HiC
chr19	50175000	50180000	2	No	5000	RPL13A RPS11	HiC
chr19	50180000	50185000	2	No	5000	RPL13A RPS11	HiC
chr19	50185000	50190000	2	No	5000	RPL13A RPS11	HiC
chr19	39820000	39825000	1	No	5000	RPS16	HiC
chr19	39830000	39835000	1	No	5000	RPS16	HiC
chr19	39835000	39840000	1	No	5000	RPS16	HiC
chr19	39840000	39845000	1	No	5000	RPS16	HiC
chr19	39850000	39855000	1	No	5000	RPS16	HiC
chr19	39855000	39860000	1	No	5000	RPS16	HiC
chr19	39860000	39865000	1	No	5000	RPS16	HiC
chr19	39865000	39870000	1	No	5000	RPS16	HiC
chr19	39870000	39875000	1	No	5000	RPS16	HiC
chr19	39875000	39880000	1	No	5000	RPS16	HiC
chr19	39880000	39885000	1	No	5000	RPS16	HiC
chr19	39885000	39890000	1	No	5000	RPS16	HiC
chr19	39890000	39895000	1	No	5000	RPS16	HiC
chr19	39895000	39900000	1	No	5000	RPS16	HiC
chr19	39900000	39905000	1	No	5000	RPS16	HiC
chr19	39905000	39910000	1	No	5000	RPS16	HiC
chr19	39940000	39945000	1	No	5000	RPS16	HiC
chr19	39945000	39950000	1	No	5000	RPS16	HiC
chr19	39950000	39955000	1	No	5000	RPS16	HiC
chr19	39955000	39960000	1	No	5000	RPS16	HiC
chr19	39960000	39965000	1	No	5000	RPS16	HiC
chr19	39965000	39970000	1	No	5000	RPS16	HiC
chr19	39970000	39975000	1	No	5000	RPS16	HiC
chr19	39975000	39980000	1	No	5000	RPS16	HiC
chr19	39980000	39985000	1	No	5000	RPS16	HiC
chr19	39985000	39990000	1	No	5000	RPS16	HiC
chr19	39990000	39995000	1	No	5000	RPS16	HiC
chr19	39995000	40000000	1	No	5000	RPS16	HiC
chr19	40000000	40005000	1	No	5000	RPS16	HiC
chr19	40005000	40010000	1	No	5000	RPS16	HiC
chr19	40010000	40015000	1	No	5000	RPS16	HiC
chr19	40015000	40020000	1	No	5000	RPS16	HiC
chr19	40020000	40025000	1	No	5000	RPS16	HiC
chr19	40025000	40030000	1	No	5000	RPS16	HiC
chr19	40030000	40035000	1	No	5000	RPS16	HiC
chr19	40035000	40040000	1	No	5000	RPS16	HiC
chr19	1245000	1250000	1	No	5000	RPS15	HiC
chr19	1270000	1275000	1	No	5000	RPS15	HiC
chr19	1275000	1280000	1	No	5000	RPS15	HiC
chr19	1280000	1285000	1	No	5000	RPS15	HiC
chr19	1285000	1290000	1	No	5000	RPS15	HiC
chr19	1290000	1295000	1	No	5000	RPS15	HiC
chr19	1295000	1300000	1	No	5000	RPS15	HiC
chr19	1300000	1305000	1	No	5000	RPS15	HiC
chr19	1305000	1310000	1	No	5000	RPS15	HiC
chr19	1310000	1315000	1	No	5000	RPS15	HiC
chr19	1315000	1320000	1	No	5000	RPS15	HiC
chr19	1320000	1325000	1	No	5000	RPS15	HiC
chr19	1330000	1335000	1	No	5000	RPS15	HiC
chr19	1335000	1340000	1	No	5000	RPS15	HiC
chr19	1340000	1345000	1	No	5000	RPS15	HiC
chr19	1345000	1350000	1	No	5000	RPS15	HiC
chr19	1350000	1355000	1	No	5000	RPS15	HiC
chr19	1360000	1365000	1	No	5000	RPS15	HiC
chr19	1365000	1370000	1	No	5000	RPS15	HiC
chr19	1370000	1375000	1	No	5000	RPS15	HiC
chr19	1380000	1385000	1	No	5000	RPS15	HiC
chr19	1385000	1390000	1	No	5000	RPS15	HiC
chr19	1390000	1395000	1	No	5000	RPS15	HiC
chr19	1395000	1400000	1	No	5000	RPS15	HiC
chr19	1400000	1405000	1	No	5000	RPS15	HiC
chr19	1405000	1410000	1	No	5000	RPS15	HiC
chr19	1455000	1460000	1	No	5000	RPS15	HiC
chr19	1465000	1470000	1	No	5000	RPS15	HiC
chr19	1470000	1475000	1	No	5000	RPS15	HiC
chr19	1475000	1480000	1	No	5000	RPS15	HiC
chr19	1480000	1485000	1	No	5000	RPS15	HiC
chr19	1485000	1490000	1	No	5000	RPS15	HiC
chr19	1490000	1495000	1	No	5000	RPS15	HiC
chr19	1495000	1500000	1	No	5000	RPS15	HiC
chr19	1500000	1505000	1	No	5000	RPS15	HiC
chr19	1505000	1510000	1	No	5000	RPS15	HiC
chr19	1510000	1515000	1	No	5000	RPS15	HiC
chr19	1515000	1520000	1	No	5000	RPS15	HiC
chr19	1525000	1530000	1	No	5000	RPS15	HiC
chr19	1530000	1535000	1	No	5000	RPS15	HiC
chr19	1540000	1545000	1	No	5000	RPS15	HiC
chr19	1570000	1575000	1	No	5000	RPS15	HiC
chr19	1595000	1600000	1	No	5000	RPS15	HiC
chr19	42255000	42260000	1	No	5000	RPS19	HiC
chr19	42265000	42270000	1	No	5000	RPS19	HiC
chr19	42275000	42280000	1	No	5000	RPS19	HiC
chr19	42280000	42285000	1	No	5000	RPS19	HiC
chr19	42285000	42290000	1	No	5000	RPS19	HiC
chr19	42290000	42295000	1	No	5000	RPS19	HiC
chr19	42295000	42300000	1	No	5000	RPS19	HiC
chr19	42300000	42305000	1	No	5000	RPS19	HiC
chr19	42305000	42310000	1	No	5000	RPS19	HiC
chr19	42310000	42315000	1	No	5000	RPS19	HiC
chr19	42315000	42320000	1	No	5000	RPS19	HiC
chr19	42320000	42325000	1	No	5000	RPS19	HiC
chr19	42325000	42330000	1	No	5000	RPS19	HiC
chr19	42335000	42340000	1	No	5000	RPS19	HiC
chr19	42375000	42380000	1	Yes	5000	RPS19	HiC
chr19	42380000	42385000	1	No	5000	RPS19	HiC
chr19	42385000	42390000	1	No	5000	RPS19	HiC
chr19	42390000	42395000	1	No	5000	RPS19	HiC
chr19	42395000	42400000	1	No	5000	RPS19	HiC
chr19	42400000	42405000	1	No	5000	RPS19	HiC
chr19	42405000	42410000	1	No	5000	RPS19	HiC
chr19	42410000	42415000	1	No	5000	RPS19	HiC
chr19	42415000	42420000	1	No	5000	RPS19	HiC
chr19	42420000	42425000	1	No	5000	RPS19	HiC
chr19	42425000	42430000	1	No	5000	RPS19	HiC
chr19	42430000	42435000	1	No	5000	RPS19	HiC
chr19	42435000	42440000	1	No	5000	RPS19	HiC
chr19	42440000	42445000	1	No	5000	RPS19	HiC
chr19	42445000	42450000	1	No	5000	RPS19	HiC
chr19	42450000	42455000	1	No	5000	RPS19	HiC
chr19	42455000	42460000	1	No	5000	RPS19	HiC
chr19	42460000	42465000	1	No	5000	RPS19	HiC
chr19	42465000	42470000	1	No	5000	RPS19	HiC
chr19	42470000	42475000	1	No	5000	RPS19	HiC
chr19	42475000	42480000	1	No	5000	RPS19	HiC
chr19	42480000	42485000	1	No	5000	RPS19	HiC
chr19	42490000	42495000	1	No	5000	RPS19	HiC
chr19	42495000	42500000	1	No	5000	RPS19	HiC
chr19	42510000	42515000	1	No	5000	RPS19	HiC
chr19	42535000	42540000	1	No	5000	RPS19	HiC
chr19	42555000	42560000	1	No	5000	RPS19	HiC
chr19	17585000	17590000	1	No	5000	RPL18A	HiC
chr19	17595000	17600000	1	No	5000	RPL18A	HiC
chr19	17605000	17610000	1	No	5000	RPL18A	HiC
chr19	17610000	17615000	1	No	5000	RPL18A	HiC
chr19	17650000	17655000	1	No	5000	RPL18A	HiC
chr19	17670000	17675000	1	No	5000	RPL18A	HiC
chr19	17675000	17680000	1	No	5000	RPL18A	HiC
chr19	17680000	17685000	1	No	5000	RPL18A	HiC
chr19	17695000	17700000	1	No	5000	RPL18A	HiC
chr19	17700000	17705000	1	No	5000	RPL18A	HiC
chr19	17720000	17725000	1	No	5000	RPL18A	HiC
chr19	17725000	17730000	1	No	5000	RPL18A	HiC
chr19	17735000	17740000	1	No	5000	RPL18A	HiC
chr19	17760000	17765000	1	No	5000	RPL18A	HiC
chr19	17770000	17775000	1	No	5000	RPL18A	HiC
chr19	17780000	17785000	1	No	5000	RPL18A	HiC
chr19	17785000	17790000	1	No	5000	RPL18A	HiC
chr19	17790000	17795000	1	No	5000	RPL18A	HiC
chr19	17800000	17805000	1	No	5000	RPL18A	HiC
chr19	17805000	17810000	1	No	5000	RPL18A	HiC
chr19	17810000	17815000	1	No	5000	RPL18A	HiC
chr19	17815000	17820000	1	No	5000	RPL18A	HiC
chr19	17820000	17825000	1	No	5000	RPL18A	HiC
chr19	17825000	17830000	1	No	5000	RPL18A	HiC
chr19	17830000	17835000	1	No	5000	RPL18A	HiC
chr19	17835000	17840000	1	No	5000	RPL18A	HiC
chr19	17840000	17845000	1	No	5000	RPL18A	HiC
chr19	17845000	17850000	1	No	5000	RPL18A	HiC
chr19	17850000	17855000	1	No	5000	RPL18A	HiC
chr19	17855000	17860000	1	No	5000	RPL18A	HiC
chr19	17860000	17865000	1	No	5000	RPL18A	HiC
chr19	17865000	17870000	1	No	5000	RPL18A	HiC
chr19	17870000	17875000	1	No	5000	RPL18A	HiC
chr19	17875000	17880000	1	No	5000	RPL18A	HiC
chr19	17880000	17885000	1	No	5000	RPL18A	HiC
chr19	17885000	17890000	1	No	5000	RPL18A	HiC
chr19	17890000	17895000	1	No	5000	RPL18A	HiC
chr19	17895000	17900000	1	No	5000	RPL18A	HiC
chr19	17900000	17905000	1	No	5000	RPL18A	HiC
chr19	17905000	17910000	1	No	5000	RPL18A	HiC
chr19	17910000	17915000	1	No	5000	RPL18A	HiC
chr19	17915000	17920000	1	No	5000	RPL18A	HiC
chr19	17920000	17925000	1	No	5000	RPL18A	HiC
chr19	17925000	17930000	1	No	5000	RPL18A	HiC
chr19	17930000	17935000	1	No	5000	RPL18A	HiC
chr19	17935000	17940000	1	No	5000	RPL18A	HiC
chr19	17940000	17945000	1	No	5000	RPL18A	HiC
chr19	17945000	17950000	1	No	5000	RPL18A	HiC
chr19	17950000	17955000	1	No	5000	RPL18A	HiC
chr19	17795000	17800000	1	No	5000	RPL18A	HiC
chr19	17985000	17990000	1	No	5000	RPL18A	HiC
chr19	17990000	17995000	1	No	5000	RPL18A	HiC
chr19	17995000	18000000	1	No	5000	RPL18A	HiC
chr19	18000000	18005000	1	No	5000	RPL18A	HiC
chr19	18005000	18010000	1	No	5000	RPL18A	HiC
chr19	18010000	18015000	1	No	5000	RPL18A	HiC
chr19	18015000	18020000	1	No	5000	RPL18A	HiC
chr19	18020000	18025000	1	No	5000	RPL18A	HiC
chr19	18025000	18030000	1	No	5000	RPL18A	HiC
chr19	18030000	18035000	1	No	5000	RPL18A	HiC
chr19	18035000	18040000	1	No	5000	RPL18A	HiC
chr19	18045000	18050000	1	No	5000	RPL18A	HiC
chr19	18050000	18055000	1	No	5000	RPL18A	HiC
chr19	18055000	18060000	1	No	5000	RPL18A	HiC
chr19	18060000	18065000	1	No	5000	RPL18A	HiC
chr19	18065000	18070000	1	No	5000	RPL18A	HiC
chr19	18070000	18075000	1	No	5000	RPL18A	HiC
chr19	18075000	18080000	1	No	5000	RPL18A	HiC
chr19	18080000	18085000	1	No	5000	RPL18A	HiC
chr19	18085000	18090000	1	No	5000	RPL18A	HiC
chr19	18090000	18095000	1	No	5000	RPL18A	HiC
chr19	18095000	18100000	1	No	5000	RPL18A	HiC
chr19	18100000	18105000	1	No	5000	RPL18A	HiC
chr19	18105000	18110000	1	No	5000	RPL18A	HiC
chr19	18110000	18115000	1	No	5000	RPL18A	HiC
chr19	18115000	18120000	1	No	5000	RPL18A	HiC
chr19	58795000	58800000	1	No	5000	RPS5	HiC
chr19	58800000	58805000	1	No	5000	RPS5	HiC
chr19	58805000	58810000	1	No	5000	RPS5	HiC
chr19	58810000	58815000	1	No	5000	RPS5	HiC
chr19	58815000	58820000	1	No	5000	RPS5	HiC
chr19	58820000	58825000	1	No	5000	RPS5	HiC
chr19	58825000	58830000	1	No	5000	RPS5	HiC
chr19	58830000	58835000	1	No	5000	RPS5	HiC
chr19	58835000	58840000	1	No	5000	RPS5	HiC
chr19	58840000	58845000	1	No	5000	RPS5	HiC
chr19	58845000	58850000	1	No	5000	RPS5	HiC
chr19	58850000	58855000	1	No	5000	RPS5	HiC
chr19	58855000	58860000	1	No	5000	RPS5	HiC
chr19	58860000	58865000	1	No	5000	RPS5	HiC
chr19	58865000	58870000	1	No	5000	RPS5	HiC
chr19	58870000	58875000	1	No	5000	RPS5	HiC
chr19	58875000	58880000	1	No	5000	RPS5	HiC
chr19	58915000	58920000	1	No	5000	RPS5	HiC
chr19	58920000	58925000	1	No	5000	RPS5	HiC
chr19	58925000	58930000	1	No	5000	RPS5	HiC
chr19	58930000	58935000	1	No	5000	RPS5	HiC
chr19	58935000	58940000	1	No	5000	RPS5	HiC
chr19	58940000	58945000	1	No	5000	RPS5	HiC
chr19	58945000	58950000	1	No	5000	RPS5	HiC
chr19	58950000	58955000	1	No	5000	RPS5	HiC
chr19	58955000	58960000	1	No	5000	RPS5	HiC
chr19	58960000	58965000	1	No	5000	RPS5	HiC
chr19	58965000	58970000	1	No	5000	RPS5	HiC
chr19	58970000	58975000	1	No	5000	RPS5	HiC
chr19	58975000	58980000	1	No	5000	RPS5	HiC
chr19	58980000	58985000	1	No	5000	RPS5	HiC
chr19	58985000	58990000	1	No	5000	RPS5	HiC
chr19	58990000	58995000	1	No	5000	RPS5	HiC
chr19	58995000	59000000	1	No	5000	RPS5	HiC
chr19	59000000	59005000	1	No	5000	RPS5	HiC
chr19	59005000	59010000	1	No	5000	RPS5	HiC
chr19	59010000	59015000	1	No	5000	RPS5	HiC
chr19	59015000	59020000	1	No	5000	RPS5	HiC
chr19	59020000	59025000	1	No	5000	RPS5	HiC
chr19	59025000	59030000	1	No	5000	RPS5	HiC
chr19	59030000	59035000	1	No	5000	RPS5	HiC
chr19	59035000	59040000	1	No	5000	RPS5	HiC
chr19	59040000	59045000	1	No	5000	RPS5	HiC
chr19	59050000	59055000	1	No	5000	RPS5	HiC
chr19	59060000	59065000	1	No	5000	RPS5	HiC
chr19	59065000	59070000	1	No	5000	RPS5	HiC
chr19	59070000	59075000	1	No	5000	RPS5	HiC
chr19	59075000	59080000	1	No	5000	RPS5	HiC
chr19	59080000	59085000	1	No	5000	RPS5	HiC
chr19	59085000	59090000	1	No	5000	RPS5	HiC
chr19	59095000	59100000	1	No	5000	RPS5	HiC
chr19	54605000	54610000	1	No	5000	RPS9	HiC
chr19	54615000	54620000	1	No	5000	RPS9	HiC
chr19	54625000	54630000	1	No	5000	RPS9	HiC
chr19	54630000	54635000	1	No	5000	RPS9	HiC
chr19	54635000	54640000	1	No	5000	RPS9	HiC
chr19	54640000	54645000	1	No	5000	RPS9	HiC
chr19	54645000	54650000	1	No	5000	RPS9	HiC
chr19	54650000	54655000	1	No	5000	RPS9	HiC
chr19	54655000	54660000	1	No	5000	RPS9	HiC
chr19	54660000	54665000	1	No	5000	RPS9	HiC
chr19	54665000	54670000	1	No	5000	RPS9	HiC
chr19	54680000	54685000	1	No	5000	RPS9	HiC
chr19	54715000	54720000	1	Yes	5000	RPS9	HiC
chr19	54720000	54725000	1	No	5000	RPS9	HiC
chr19	54725000	54730000	1	No	5000	RPS9	HiC
chr19	54730000	54735000	1	No	5000	RPS9	HiC
chr19	54735000	54740000	1	No	5000	RPS9	HiC
chr19	54740000	54745000	1	No	5000	RPS9	HiC
chr19	54745000	54750000	1	No	5000	RPS9	HiC
chr19	54750000	54755000	1	No	5000	RPS9	HiC
chr19	54755000	54760000	1	No	5000	RPS9	HiC
chr19	54760000	54765000	1	No	5000	RPS9	HiC
chr19	49830000	49835000	1	No	5000	RPL13A	HiC
chr19	49840000	49845000	1	No	5000	RPL13A	HiC
chr19	49850000	49855000	1	No	5000	RPL13A	HiC
chr19	49855000	49860000	1	No	5000	RPL13A	HiC
chr19	49860000	49865000	1	No	5000	RPL13A	HiC
chr19	49865000	49870000	1	No	5000	RPL13A	HiC
chr19	49880000	49885000	1	No	5000	RPL13A	HiC
chr19	49885000	49890000	1	No	5000	RPL13A	HiC
chr19	49890000	49895000	1	No	5000	RPL13A	HiC
chr19	49895000	49900000	1	No	5000	RPL13A	HiC
chr19	49910000	49915000	1	No	5000	RPL13A	HiC
chr19	49915000	49920000	1	No	5000	RPL13A	HiC
chr19	49920000	49925000	1	No	5000	RPL13A	HiC
chr19	49935000	49940000	1	No	5000	RPL13A	HiC
chr19	50155000	50160000	1	No	5000	RPL13A	HiC
chr19	8220000	8225000	1	No	5000	RPS28	HiC
chr19	8225000	8230000	1	No	5000	RPS28	HiC
chr19	8235000	8240000	1	No	5000	RPS28	HiC
chr19	8245000	8250000	1	No	5000	RPS28	HiC
chr19	8255000	8260000	1	No	5000	RPS28	HiC
chr19	8295000	8300000	1	No	5000	RPS28	HiC
chr19	8310000	8315000	1	No	5000	RPS28	HiC
chr19	8315000	8320000	1	No	5000	RPS28	HiC
chr19	8320000	8325000	1	No	5000	RPS28	HiC
chr19	8325000	8330000	1	No	5000	RPS28	HiC
chr19	8330000	8335000	1	No	5000	RPS28	HiC
chr19	8335000	8340000	1	No	5000	RPS28	HiC
chr19	8365000	8370000	1	No	5000	RPS28	HiC
chr19	8410000	8415000	1	No	5000	RPS28	HiC
chr19	8415000	8420000	1	No	5000	RPS28	HiC
chr19	8420000	8425000	1	No	5000	RPS28	HiC
chr19	8425000	8430000	1	No	5000	RPS28	HiC
chr19	8430000	8435000	1	No	5000	RPS28	HiC
chr19	8435000	8440000	1	No	5000	RPS28	HiC
chr19	8440000	8445000	1	No	5000	RPS28	HiC
chr19	8445000	8450000	1	No	5000	RPS28	HiC
chr19	8450000	8455000	1	No	5000	RPS28	HiC
chr19	8455000	8460000	1	No	5000	RPS28	HiC
chr19	8460000	8465000	1	No	5000	RPS28	HiC
chr19	8465000	8470000	1	No	5000	RPS28	HiC
chr19	8470000	8475000	1	No	5000	RPS28	HiC
chr19	8475000	8480000	1	No	5000	RPS28	HiC
chr19	8480000	8485000	1	No	5000	RPS28	HiC
chr19	8485000	8490000	1	No	5000	RPS28	HiC
chr19	8490000	8495000	1	No	5000	RPS28	HiC
chr19	8495000	8500000	1	No	5000	RPS28	HiC
chr19	8500000	8505000	1	No	5000	RPS28	HiC
chr19	8505000	8510000	1	No	5000	RPS28	HiC
chr19	8510000	8515000	1	No	5000	RPS28	HiC
chr19	8515000	8520000	1	No	5000	RPS28	HiC
chr19	8530000	8535000	1	No	5000	RPS28	HiC
chr19	8535000	8540000	1	No	5000	RPS28	HiC
chr19	8540000	8545000	1	No	5000	RPS28	HiC
chr19	8545000	8550000	1	No	5000	RPS28	HiC
chr19	8560000	8565000	1	No	5000	RPS28	HiC
chr19	8570000	8575000	1	No	5000	RPS28	HiC
chr19	8575000	8580000	1	No	5000	RPS28	HiC
chr19	48830000	48835000	1	No	5000	RPL18	HiC
chr19	48835000	48840000	1	No	5000	RPL18	HiC
chr19	48855000	48860000	1	No	5000	RPL18	HiC
chr19	48895000	48900000	1	No	5000	RPL18	HiC
chr19	48915000	48920000	1	No	5000	RPL18	HiC
chr19	48920000	48925000	1	No	5000	RPL18	HiC
chr19	48925000	48930000	1	No	5000	RPL18	HiC
chr19	48945000	48950000	1	No	5000	RPL18	HiC
chr19	48950000	48955000	1	No	5000	RPL18	HiC
chr19	48965000	48970000	1	No	5000	RPL18	HiC
chr19	48970000	48975000	1	No	5000	RPL18	HiC
chr19	48975000	48980000	1	No	5000	RPL18	HiC
chr19	48980000	48985000	1	No	5000	RPL18	HiC
chr19	48985000	48990000	1	No	5000	RPL18	HiC
chr19	48990000	48995000	1	No	5000	RPL18	HiC
chr19	48995000	49000000	1	No	5000	RPL18	HiC
chr19	49000000	49005000	1	No	5000	RPL18	HiC
chr19	49005000	49010000	1	No	5000	RPL18	HiC
chr19	49010000	49015000	1	No	5000	RPL18	HiC
chr19	49015000	49020000	1	No	5000	RPL18	HiC
chr19	49020000	49025000	1	No	5000	RPL18	HiC
chr19	49025000	49030000	1	No	5000	RPL18	HiC
chr19	49030000	49035000	1	No	5000	RPL18	HiC
chr19	49040000	49045000	1	No	5000	RPL18	HiC
chr19	49055000	49060000	1	No	5000	RPL18	HiC
chr19	49060000	49065000	1	No	5000	RPL18	HiC
chr19	49065000	49070000	1	No	5000	RPL18	HiC
chr19	49070000	49075000	1	No	5000	RPL18	HiC
chr19	49075000	49080000	1	No	5000	RPL18	HiC
chr19	49080000	49085000	1	No	5000	RPL18	HiC
chr19	49085000	49090000	1	No	5000	RPL18	HiC
chr19	49090000	49095000	1	No	5000	RPL18	HiC
chr19	49095000	49100000	1	No	5000	RPL18	HiC
chr19	49145000	49150000	1	No	5000	RPL18	HiC
chr19	49150000	49155000	1	No	5000	RPL18	HiC
chr19	49155000	49160000	1	No	5000	RPL18	HiC
chr19	49160000	49165000	1	No	5000	RPL18	HiC
chr19	49165000	49170000	1	No	5000	RPL18	HiC
chr19	49175000	49180000	1	No	5000	RPL18	HiC
chr19	49180000	49185000	1	No	5000	RPL18	HiC
chr19	49220000	49225000	1	No	5000	RPL18	HiC
chr19	55295000	55300000	1	No	5000	RPL28	HiC
chr19	55650000	55655000	1	No	5000	RPL28	HiC
chr19	55665000	55670000	1	No	5000	RPL28	HiC
chr19	55675000	55680000	1	No	5000	RPL28	HiC
chr19	55680000	55685000	1	No	5000	RPL28	HiC
chr19	55685000	55690000	1	No	5000	RPL28	HiC
chr19	55690000	55695000	1	No	5000	RPL28	HiC
chr19	55695000	55700000	1	No	5000	RPL28	HiC
chr19	55700000	55705000	1	No	5000	RPL28	HiC
chr19	55710000	55715000	1	No	5000	RPL28	HiC
chr19	55715000	55720000	1	No	5000	RPL28	HiC
chr19	55720000	55725000	1	No	5000	RPL28	HiC
chr19	55725000	55730000	1	No	5000	RPL28	HiC
chr19	55730000	55735000	1	No	5000	RPL28	HiC
chr19	55735000	55740000	1	No	5000	RPL28	HiC
chr19	55745000	55750000	1	No	5000	RPL28	HiC
chr19	55750000	55755000	1	No	5000	RPL28	HiC
chr19	55755000	55760000	1	No	5000	RPL28	HiC
chr19	55760000	55765000	1	No	5000	RPL28	HiC
chr19	55765000	55770000	1	No	5000	RPL28	HiC
chr19	55770000	55775000	1	No	5000	RPL28	HiC
chr19	55775000	55780000	1	No	5000	RPL28	HiC
chr19	55780000	55785000	1	No	5000	RPL28	HiC
chr19	55785000	55790000	1	No	5000	RPL28	HiC
chr19	55790000	55795000	1	No	5000	RPL28	HiC
chr19	55795000	55800000	1	No	5000	RPL28	HiC
chr19	55800000	55805000	1	No	5000	RPL28	HiC
chr19	55805000	55810000	1	No	5000	RPL28	HiC
chr19	55810000	55815000	1	No	5000	RPL28	HiC
chr19	55815000	55820000	1	No	5000	RPL28	HiC
chr19	55820000	55825000	1	No	5000	RPL28	HiC
chr19	55825000	55830000	1	No	5000	RPL28	HiC
chr19	55830000	55835000	1	No	5000	RPL28	HiC
chr19	55835000	55840000	1	No	5000	RPL28	HiC
chr19	55840000	55845000	1	No	5000	RPL28	HiC
chr19	55845000	55850000	1	No	5000	RPL28	HiC
chr19	55850000	55855000	1	No	5000	RPL28	HiC
chr19	55855000	55860000	1	No	5000	RPL28	HiC
chr19	55860000	55865000	1	No	5000	RPL28	HiC
chr19	55865000	55870000	1	No	5000	RPL28	HiC
chr19	55870000	55875000	1	No	5000	RPL28	HiC
chr19	55875000	55880000	1	No	5000	RPL28	HiC
chr19	55880000	55885000	1	No	5000	RPL28	HiC
chr19	55915000	55920000	1	Yes	5000	RPL28	HiC
chr19	55920000	55925000	1	Yes	5000	RPL28	HiC
chr19	55925000	55930000	1	Yes	5000	RPL28	HiC
chr19	55930000	55935000	1	Yes	5000	RPL28	HiC
chr19	55935000	55940000	1	No	5000	RPL28	HiC
chr19	55940000	55945000	1	No	5000	RPL28	HiC
chr19	55945000	55950000	1	No	5000	RPL28	HiC
chr19	55950000	55955000	1	No	5000	RPL28	HiC
chr19	55955000	55960000	1	No	5000	RPL28	HiC
chr19	55960000	55965000	1	No	5000	RPL28	HiC
chr19	55965000	55970000	1	No	5000	RPL28	HiC
chr19	55970000	55975000	1	No	5000	RPL28	HiC
chr19	55975000	55980000	1	No	5000	RPL28	HiC
chr19	55980000	55985000	1	No	5000	RPL28	HiC
chr19	55985000	55990000	1	No	5000	RPL28	HiC
chr19	56015000	56020000	1	No	5000	RPL28	HiC
chr19	56020000	56025000	1	No	5000	RPL28	HiC
chr19	5590000	5595000	1	No	5000	RPL36	HiC
chr19	5605000	5610000	1	No	5000	RPL36	HiC
chr19	5610000	5615000	1	No	5000	RPL36	HiC
chr19	5615000	5620000	1	No	5000	RPL36	HiC
chr19	5620000	5625000	1	No	5000	RPL36	HiC
chr19	5625000	5630000	1	No	5000	RPL36	HiC
chr19	5630000	5635000	1	No	5000	RPL36	HiC
chr19	5635000	5640000	1	No	5000	RPL36	HiC
chr19	5640000	5645000	1	No	5000	RPL36	HiC
chr19	5645000	5650000	1	No	5000	RPL36	HiC
chr19	5650000	5655000	1	No	5000	RPL36	HiC
chr19	5655000	5660000	1	No	5000	RPL36	HiC
chr19	5660000	5665000	1	No	5000	RPL36	HiC
chr19	5665000	5670000	1	No	5000	RPL36	HiC
chr19	5600000	5605000	1	No	5000	RPL36	HiC
chr19	5720000	5725000	1	No	5000	RPL36	HiC
chr19	5725000	5730000	1	No	5000	RPL36	HiC
chr19	5730000	5735000	1	No	5000	RPL36	HiC
chr19	5735000	5740000	1	No	5000	RPL36	HiC
chr19	5740000	5745000	1	No	5000	RPL36	HiC
chr19	5745000	5750000	1	No	5000	RPL36	HiC
chr19	5750000	5755000	1	No	5000	RPL36	HiC
chr19	5755000	5760000	1	No	5000	RPL36	HiC
chr19	5760000	5765000	1	No	5000	RPL36	HiC
chr19	5765000	5770000	1	No	5000	RPL36	HiC
chr19	5770000	5775000	1	No	5000	RPL36	HiC
chr19	5775000	5780000	1	No	5000	RPL36	HiC
chr19	5780000	5785000	1	No	5000	RPL36	HiC
chr19	5785000	5790000	1	No	5000	RPL36	HiC
chr19	5790000	5795000	1	No	5000	RPL36	HiC
chr19	5800000	5805000	1	No	5000	RPL36	HiC
chr19	18540000	18545000	1	No	5000	RPL40(UBA52)	HiC
chr19	18550000	18555000	1	No	5000	RPL40(UBA52)	HiC
chr19	18555000	18560000	1	No	5000	RPL40(UBA52)	HiC
chr19	18560000	18565000	1	No	5000	RPL40(UBA52)	HiC
chr19	18565000	18570000	1	No	5000	RPL40(UBA52)	HiC
chr19	18570000	18575000	1	No	5000	RPL40(UBA52)	HiC
chr19	18575000	18580000	1	No	5000	RPL40(UBA52)	HiC
chr19	18580000	18585000	1	No	5000	RPL40(UBA52)	HiC
chr19	18585000	18590000	1	No	5000	RPL40(UBA52)	HiC
chr19	18590000	18595000	1	No	5000	RPL40(UBA52)	HiC
chr19	18595000	18600000	1	No	5000	RPL40(UBA52)	HiC
chr19	18600000	18605000	1	No	5000	RPL40(UBA52)	HiC
chr19	18605000	18610000	1	No	5000	RPL40(UBA52)	HiC
chr19	18610000	18615000	1	No	5000	RPL40(UBA52)	HiC
chr19	18615000	18620000	1	No	5000	RPL40(UBA52)	HiC
chr19	18620000	18625000	1	No	5000	RPL40(UBA52)	HiC
chr19	18625000	18630000	1	No	5000	RPL40(UBA52)	HiC
chr19	18630000	18635000	1	No	5000	RPL40(UBA52)	HiC
chr19	18635000	18640000	1	No	5000	RPL40(UBA52)	HiC
chr19	18640000	18645000	1	No	5000	RPL40(UBA52)	HiC
chr19	18645000	18650000	1	No	5000	RPL40(UBA52)	HiC
chr19	18650000	18655000	1	Yes	5000	RPL40(UBA52)	HiC
chr19	18690000	18695000	1	No	5000	RPL40(UBA52)	HiC
chr19	18695000	18700000	1	Yes	5000	RPL40(UBA52)	HiC
chr19	18700000	18705000	1	No	5000	RPL40(UBA52)	HiC
chr19	18705000	18710000	1	No	5000	RPL40(UBA52)	HiC
chr19	18710000	18715000	1	No	5000	RPL40(UBA52)	HiC
chr19	18715000	18720000	1	No	5000	RPL40(UBA52)	HiC
chr19	18720000	18725000	1	No	5000	RPL40(UBA52)	HiC
chr19	18725000	18730000	1	No	5000	RPL40(UBA52)	HiC
chr19	18730000	18735000	1	No	5000	RPL40(UBA52)	HiC
chr19	18735000	18740000	1	No	5000	RPL40(UBA52)	HiC
chr19	18740000	18745000	1	No	5000	RPL40(UBA52)	HiC
chr19	18745000	18750000	1	No	5000	RPL40(UBA52)	HiC
chr19	18750000	18755000	1	No	5000	RPL40(UBA52)	HiC
chr19	18755000	18760000	1	No	5000	RPL40(UBA52)	HiC
chr19	18760000	18765000	1	No	5000	RPL40(UBA52)	HiC
chr19	18765000	18770000	1	No	5000	RPL40(UBA52)	HiC
chr19	18770000	18775000	1	No	5000	RPL40(UBA52)	HiC
chr19	18775000	18780000	1	No	5000	RPL40(UBA52)	HiC
chr19	18780000	18785000	1	No	5000	RPL40(UBA52)	HiC
chr19	18785000	18790000	1	No	5000	RPL40(UBA52)	HiC
chr19	18790000	18795000	1	No	5000	RPL40(UBA52)	HiC
chr19	18800000	18805000	1	No	5000	RPL40(UBA52)	HiC
chr19	18805000	18810000	1	No	5000	RPL40(UBA52)	HiC
chr19	18945000	18950000	1	No	5000	RPL40(UBA52)	HiC
chr19	18970000	18975000	1	No	5000	RPL40(UBA52)	HiC
chr18	47005000	47010000	1	No	5000	RPL17	HiC
chr18	47010000	47015000	1	Yes	5000	RPL17	HiC
chr18	47015000	47020000	1	Yes	5000	RPL17	HiC
chr18	47020000	47025000	1	No	5000	RPL17	HiC
chr18	46970000	46975000	1	No	5000	RPL17	HiC
chr18	46975000	46980000	1	No	5000	RPL17	HiC
chr18	46980000	46985000	1	No	5000	RPL17	HiC
chr18	46985000	46990000	1	No	5000	RPL17	HiC
chr18	46990000	46995000	1	No	5000	RPL17	HiC
chr18	46995000	47000000	1	No	5000	RPL17	HiC
chr18	47000000	47005000	1	No	5000	RPL17	HiC
chr18	47025000	47030000	1	No	5000	RPL17	HiC
chr18	47030000	47035000	1	No	5000	RPL17	HiC
chr18	47035000	47040000	1	Yes	5000	RPL17	HiC
chr18	47040000	47045000	1	No	5000	RPL17	HiC
chr18	47045000	47050000	1	No	5000	RPL17	HiC
chr18	47050000	47055000	1	No	5000	RPL17	HiC
chr18	47055000	47060000	1	No	5000	RPL17	HiC
chr6	133120000	133125000	1	Yes	5000	RPS12	HiC
chr6	133125000	133130000	1	No	5000	RPS12	HiC
chr6	133130000	133135000	1	Yes	5000	RPS12	HiC
chr6	133135000	133140000	1	Yes	5000	RPS12	HiC
chr6	133140000	133145000	1	Yes	5000	RPS12	HiC
chr6	34380000	34385000	1	Yes	5000	RPS10	HiC
chr6	34385000	34390000	1	Yes	5000	RPS10	HiC
chr6	34390000	34395000	1	Yes	5000	RPS10	HiC
chr6	34395000	34400000	1	Yes	5000	RPS10	HiC
chr6	34400000	34405000	1	No	5000	RPS10	HiC
chr6	34405000	34410000	1	No	5000	RPS10	HiC
chr6	33215000	33220000	1	No	5000	RPS18	HiC
chr6	33220000	33225000	1	No	5000	RPS18	HiC
chr6	33225000	33230000	1	No	5000	RPS18	HiC
chr6	33230000	33235000	1	No	5000	RPS18	HiC
chr6	33235000	33240000	1	Yes	5000	RPS18	HiC
chr6	33240000	33245000	1	Yes	5000	RPS18	HiC
chr6	33245000	33250000	1	No	5000	RPS18	HiC
chr6	33250000	33255000	1	No	5000	RPS18	HiC
chr6	35420000	35425000	1	No	5000	RPL10A	HiC
chr6	35425000	35430000	1	No	5000	RPL10A	HiC
chr6	35430000	35435000	1	No	5000	RPL10A	HiC
chr6	35435000	35440000	1	Yes	5000	RPL10A	HiC
chr6	35440000	35445000	1	Yes	5000	RPL10A	HiC
chr6	35445000	35450000	1	No	5000	RPL10A	HiC
chr6	35450000	35455000	1	No	5000	RPL10A	HiC
chr6	132830000	132835000	1	No	5000	RPS12	HiC
chr6	132840000	132845000	1	No	5000	RPS12	HiC
chr6	132985000	132990000	1	No	5000	RPS12	HiC
chr6	132990000	132995000	1	No	5000	RPS12	HiC
chr6	133060000	133065000	1	No	5000	RPS12	HiC
chr6	133065000	133070000	1	No	5000	RPS12	HiC
chr6	133070000	133075000	1	No	5000	RPS12	HiC
chr6	133075000	133080000	1	No	5000	RPS12	HiC
chr6	133080000	133085000	1	No	5000	RPS12	HiC
chr6	133085000	133090000	1	No	5000	RPS12	HiC
chr6	133090000	133095000	1	No	5000	RPS12	HiC
chr6	133095000	133100000	1	No	5000	RPS12	HiC
chr6	133100000	133105000	1	No	5000	RPS12	HiC
chr6	133105000	133110000	1	No	5000	RPS12	HiC
chr6	133110000	133115000	1	No	5000	RPS12	HiC
chr6	133115000	133120000	1	Yes	5000	RPS12	HiC
chr6	133145000	133150000	1	No	5000	RPS12	HiC
chr6	133150000	133155000	1	No	5000	RPS12	HiC
chr6	133155000	133160000	1	No	5000	RPS12	HiC
chr6	133160000	133165000	1	No	5000	RPS12	HiC
chr6	133165000	133170000	1	No	5000	RPS12	HiC
chr6	133170000	133175000	1	No	5000	RPS12	HiC
chr6	133175000	133180000	1	No	5000	RPS12	HiC
chr6	133180000	133185000	1	No	5000	RPS12	HiC
chr6	133190000	133195000	1	No	5000	RPS12	HiC
chr6	133200000	133205000	1	No	5000	RPS12	HiC
chr6	34130000	34135000	1	No	5000	RPS10	HiC
chr6	34135000	34140000	1	No	5000	RPS10	HiC
chr6	34150000	34155000	1	No	5000	RPS10	HiC
chr6	34155000	34160000	1	No	5000	RPS10	HiC
chr6	34160000	34165000	1	No	5000	RPS10	HiC
chr6	34165000	34170000	1	No	5000	RPS10	HiC
chr6	34170000	34175000	1	No	5000	RPS10	HiC
chr6	34175000	34180000	1	No	5000	RPS10	HiC
chr6	34180000	34185000	1	No	5000	RPS10	HiC
chr6	34185000	34190000	1	No	5000	RPS10	HiC
chr6	34190000	34195000	1	No	5000	RPS10	HiC
chr6	34195000	34200000	1	No	5000	RPS10	HiC
chr6	34200000	34205000	1	No	5000	RPS10	HiC
chr6	34205000	34210000	1	No	5000	RPS10	HiC
chr6	34210000	34215000	1	No	5000	RPS10	HiC
chr6	34215000	34220000	1	No	5000	RPS10	HiC
chr6	34220000	34225000	1	No	5000	RPS10	HiC
chr6	34225000	34230000	1	No	5000	RPS10	HiC
chr6	34230000	34235000	1	No	5000	RPS10	HiC
chr6	34240000	34245000	1	No	5000	RPS10	HiC
chr6	34245000	34250000	1	No	5000	RPS10	HiC
chr6	34250000	34255000	1	No	5000	RPS10	HiC
chr6	34255000	34260000	1	No	5000	RPS10	HiC
chr6	34260000	34265000	1	No	5000	RPS10	HiC
chr6	34265000	34270000	1	No	5000	RPS10	HiC
chr6	34270000	34275000	1	No	5000	RPS10	HiC
chr6	34275000	34280000	1	No	5000	RPS10	HiC
chr6	34280000	34285000	1	No	5000	RPS10	HiC
chr6	34285000	34290000	1	No	5000	RPS10	HiC
chr6	34290000	34295000	1	No	5000	RPS10	HiC
chr6	34295000	34300000	1	No	5000	RPS10	HiC
chr6	34300000	34305000	1	No	5000	RPS10	HiC
chr6	34315000	34320000	1	No	5000	RPS10	HiC
chr6	34320000	34325000	1	No	5000	RPS10	HiC
chr6	34330000	34335000	1	No	5000	RPS10	HiC
chr6	34335000	34340000	1	No	5000	RPS10	HiC
chr6	34340000	34345000	1	No	5000	RPS10	HiC
chr6	34345000	34350000	1	No	5000	RPS10	HiC
chr6	34350000	34355000	1	No	5000	RPS10	HiC
chr6	34355000	34360000	1	No	5000	RPS10	HiC
chr6	34360000	34365000	1	Yes	5000	RPS10	HiC
chr6	34365000	34370000	1	No	5000	RPS10	HiC
chr6	34370000	34375000	1	No	5000	RPS10	HiC
chr6	34375000	34380000	1	No	5000	RPS10	HiC
chr6	34410000	34415000	1	No	5000	RPS10	HiC
chr6	34415000	34420000	1	No	5000	RPS10	HiC
chr6	34420000	34425000	1	No	5000	RPS10	HiC
chr6	34425000	34430000	1	Yes	5000	RPS10	HiC
chr6	34430000	34435000	1	No	5000	RPS10	HiC
chr6	34440000	34445000	1	No	5000	RPS10	HiC
chr6	33075000	33080000	1	No	5000	RPS18	HiC
chr6	33085000	33090000	1	No	5000	RPS18	HiC
chr6	33090000	33095000	1	No	5000	RPS18	HiC
chr6	33095000	33100000	1	No	5000	RPS18	HiC
chr6	33110000	33115000	1	No	5000	RPS18	HiC
chr6	33120000	33125000	1	No	5000	RPS18	HiC
chr6	33125000	33130000	1	No	5000	RPS18	HiC
chr6	33130000	33135000	1	No	5000	RPS18	HiC
chr6	33135000	33140000	1	No	5000	RPS18	HiC
chr6	33140000	33145000	1	No	5000	RPS18	HiC
chr6	33145000	33150000	1	No	5000	RPS18	HiC
chr6	33150000	33155000	1	No	5000	RPS18	HiC
chr6	33155000	33160000	1	No	5000	RPS18	HiC
chr6	33160000	33165000	1	No	5000	RPS18	HiC
chr6	33165000	33170000	1	No	5000	RPS18	HiC
chr6	33170000	33175000	1	No	5000	RPS18	HiC
chr6	33175000	33180000	1	No	5000	RPS18	HiC
chr6	33180000	33185000	1	No	5000	RPS18	HiC
chr6	33185000	33190000	1	No	5000	RPS18	HiC
chr6	33190000	33195000	1	No	5000	RPS18	HiC
chr6	33195000	33200000	1	No	5000	RPS18	HiC
chr6	33200000	33205000	1	No	5000	RPS18	HiC
chr6	33205000	33210000	1	No	5000	RPS18	HiC
chr6	33210000	33215000	1	No	5000	RPS18	HiC
chr6	33255000	33260000	1	No	5000	RPS18	HiC
chr6	33260000	33265000	1	No	5000	RPS18	HiC
chr6	33265000	33270000	1	No	5000	RPS18	HiC
chr6	33270000	33275000	1	No	5000	RPS18	HiC
chr6	33275000	33280000	1	No	5000	RPS18	HiC
chr6	33280000	33285000	1	No	5000	RPS18	HiC
chr6	33285000	33290000	1	No	5000	RPS18	HiC
chr6	33290000	33295000	1	No	5000	RPS18	HiC
chr6	33295000	33300000	1	No	5000	RPS18	HiC
chr6	33300000	33305000	1	No	5000	RPS18	HiC
chr6	33305000	33310000	1	No	5000	RPS18	HiC
chr6	33310000	33315000	1	No	5000	RPS18	HiC
chr6	33315000	33320000	1	No	5000	RPS18	HiC
chr6	33340000	33345000	1	No	5000	RPS18	HiC
chr6	33350000	33355000	1	No	5000	RPS18	HiC
chr6	33355000	33360000	1	No	5000	RPS18	HiC
chr6	33360000	33365000	1	No	5000	RPS18	HiC
chr6	33370000	33375000	1	No	5000	RPS18	HiC
chr6	33380000	33385000	1	No	5000	RPS18	HiC
chr6	33385000	33390000	1	No	5000	RPS18	HiC
chr6	35230000	35235000	1	No	5000	RPL10A	HiC
chr6	35245000	35250000	1	No	5000	RPL10A	HiC
chr6	35255000	35260000	1	No	5000	RPL10A	HiC
chr6	35260000	35265000	1	No	5000	RPL10A	HiC
chr6	35265000	35270000	1	No	5000	RPL10A	HiC
chr6	35270000	35275000	1	No	5000	RPL10A	HiC
chr6	35275000	35280000	1	No	5000	RPL10A	HiC
chr6	35280000	35285000	1	No	5000	RPL10A	HiC
chr6	35285000	35290000	1	No	5000	RPL10A	HiC
chr6	35290000	35295000	1	No	5000	RPL10A	HiC
chr6	35295000	35300000	1	No	5000	RPL10A	HiC
chr6	35300000	35305000	1	No	5000	RPL10A	HiC
chr6	35305000	35310000	1	No	5000	RPL10A	HiC
chr6	35310000	35315000	1	No	5000	RPL10A	HiC
chr6	35315000	35320000	1	No	5000	RPL10A	HiC
chr6	35320000	35325000	1	No	5000	RPL10A	HiC
chr6	35325000	35330000	1	No	5000	RPL10A	HiC
chr6	35330000	35335000	1	No	5000	RPL10A	HiC
chr6	35335000	35340000	1	No	5000	RPL10A	HiC
chr6	35340000	35345000	1	No	5000	RPL10A	HiC
chr6	35345000	35350000	1	No	5000	RPL10A	HiC
chr6	35360000	35365000	1	No	5000	RPL10A	HiC
chr6	35365000	35370000	1	No	5000	RPL10A	HiC
chr6	35370000	35375000	1	No	5000	RPL10A	HiC
chr6	35375000	35380000	1	No	5000	RPL10A	HiC
chr6	35380000	35385000	1	No	5000	RPL10A	HiC
chr6	35385000	35390000	1	No	5000	RPL10A	HiC
[truncated: 1,054 more rows]

## Sheet: ChIA-PET_Direct
Chromosome	Start Location	End Location	# of RPGs Related to This Region	Whether Overlapped with Predicted Regions	Length	Related RPGs	Source
chr20	60873595	60886560	1	No	12966	RPS21	ChIA-PET_Direct
chr20	60910800	60913992	1	No	3193	RPS21	ChIA-PET_Direct
chr20	60916435	60988870	1	Yes	72436	RPS21	ChIA-PET_Direct
chr14	50043433	50051146	1	Yes	7714	RPS29	ChIA-PET_Direct
chr14	50056730	50063383	1	Yes	6654	RPS29	ChIA-PET_Direct
chr14	50063765	50068087	1	Yes	4323	RPS29	ChIA-PET_Direct
chr14	50085952	50090320	1	No	4369	RPS29	ChIA-PET_Direct
chr14	50094674	50096618	1	No	1945	RPS29	ChIA-PET_Direct
chr14	50100172	50103108	1	No	2937	RPS29	ChIA-PET_Direct
chr14	50153503	50155728	1	No	2226	RPS29	ChIA-PET_Direct
chrX	71464675	71468136	1	No	3462	RPS4X	ChIA-PET_Direct
chrX	71478163	71482813	1	No	4651	RPS4X	ChIA-PET_Direct
chrX	71484450	71495347	1	Yes	10898	RPS4X	ChIA-PET_Direct
chrX	71525284	71530404	1	No	5121	RPS4X	ChIA-PET_Direct
chrX	100601096	100605805	1	No	4710	RPL36A	ChIA-PET_Direct
chrX	100607336	100610377	1	No	3042	RPL36A	ChIA-PET_Direct
chrX	100628306	100671610	1	Yes	43305	RPL36A	ChIA-PET_Direct
chrX	118601588	118604100	1	No	2513	RPL39	ChIA-PET_Direct
chrX	118707079	118709785	1	No	2707	RPL39	ChIA-PET_Direct
chrX	118887674	118890150	1	No	2477	RPL39	ChIA-PET_Direct
chrX	118909280	118914938	1	No	5659	RPL39	ChIA-PET_Direct
chrX	118917317	118923539	1	No	6223	RPL39	ChIA-PET_Direct
chrX	118932852	118936617	1	No	3766	RPL39	ChIA-PET_Direct
chrX	118938992	118942790	1	No	3799	RPL39	ChIA-PET_Direct
chrX	118983106	118988891	1	No	5786	RPL39	ChIA-PET_Direct
chrX	119003707	119008336	1	No	4630	RPL39	ChIA-PET_Direct
chrX	153574400	153577058	1	No	2659	RPL10	ChIA-PET_Direct
chrX	153586062	153591083	1	No	5022	RPL10	ChIA-PET_Direct
chrX	153594250	153605128	1	No	10879	RPL10	ChIA-PET_Direct
chrX	153605523	153613633	1	No	8111	RPL10	ChIA-PET_Direct
chrX	153626844	153663911	1	Yes	37068	RPL10	ChIA-PET_Direct
chrX	153663983	153678988	1	No	15006	RPL10	ChIA-PET_Direct
chrX	153684819	153690706	1	No	5888	RPL10	ChIA-PET_Direct
chrX	153691104	153698525	1	No	7422	RPL10	ChIA-PET_Direct
chrX	153703786	153721332	1	No	17547	RPL10	ChIA-PET_Direct
chrX	153721433	153724368	1	No	2936	RPL10	ChIA-PET_Direct
chrX	153731627	153740154	1	No	8528	RPL10	ChIA-PET_Direct
chrX	153743622	153748220	1	No	4599	RPL10	ChIA-PET_Direct
chrX	153750714	153765167	1	No	14454	RPL10	ChIA-PET_Direct
chrX	153767983	153777827	1	No	9845	RPL10	ChIA-PET_Direct
chr13	27696870	27702522	1	No	5653	RPL21	ChIA-PET_Direct
chr13	27750729	27754776	1	No	4048	RPL21	ChIA-PET_Direct
chr13	27768057	27770652	1	No	2596	RPL21	ChIA-PET_Direct
chr13	27810870	27851315	1	Yes	40446	RPL21	ChIA-PET_Direct
chr12	56119294	56126638	2	No	7345	RPS26 RPL41	ChIA-PET_Direct
chr12	56132965	56138389	1	No	5425	RPS26	ChIA-PET_Direct
chr12	56320034	56323218	1	No	3185	RPS26	ChIA-PET_Direct
chr12	56359758	56363158	1	No	3401	RPS26	ChIA-PET_Direct
chr12	56363397	56371565	2	No	8169	RPS26 RPL41	ChIA-PET_Direct
chr12	56388553	56394527	1	No	5975	RPS26	ChIA-PET_Direct
chr12	56398217	56408038	1	No	9822	RPS26	ChIA-PET_Direct
chr12	56419317	56422414	1	No	3098	RPS26	ChIA-PET_Direct
chr12	56424810	56427622	1	No	2813	RPS26	ChIA-PET_Direct
chr12	56427631	56431048	1	No	3418	RPS26	ChIA-PET_Direct
chr12	56433331	56443603	2	Yes	10273	RPS26 RPL41	ChIA-PET_Direct
chr12	56471198	56591506	2	Yes	120309	RPS26 RPL41	ChIA-PET_Direct
chr12	56613948	56619055	1	No	5108	RPL41	ChIA-PET_Direct
chr12	56624409	56626987	1	No	2579	RPL41	ChIA-PET_Direct
chr12	56692717	56696999	1	No	4283	RPL41	ChIA-PET_Direct
chr12	112545046	112548067	1	No	3022	RPL6	ChIA-PET_Direct
chr12	112835548	112871194	1	Yes	35647	RPL6	ChIA-PET_Direct
chr12	120534696	120538363	1	No	3668	RPLP0	ChIA-PET_Direct
chr12	120551826	120556882	1	No	5057	RPLP0	ChIA-PET_Direct
chr12	120560915	120562885	1	No	1971	RPLP0	ChIA-PET_Direct
chr12	120582613	120586889	1	No	4277	RPLP0	ChIA-PET_Direct
chr12	120607985	120656883	1	Yes	48899	RPLP0	ChIA-PET_Direct
chr12	120658675	120674110	1	No	15436	RPLP0	ChIA-PET_Direct
chr12	120675218	120683260	1	No	8043	RPLP0	ChIA-PET_Direct
chr12	120688004	120689714	1	No	1711	RPLP0	ChIA-PET_Direct
chr12	120692742	120694999	1	No	2258	RPLP0	ChIA-PET_Direct
chr12	120700910	120707132	1	No	6223	RPLP0	ChIA-PET_Direct
chr12	120722800	120734482	1	No	11683	RPLP0	ChIA-PET_Direct
chr12	120755327	120757196	1	No	1870	RPLP0	ChIA-PET_Direct
chr12	120882395	120885946	1	No	3552	RPLP0	ChIA-PET_Direct
chr11	739314	895347	1	Yes	156034	RPLP2	ChIA-PET_Direct
chr11	8638813	8643565	1	No	4753	RPL27A	ChIA-PET_Direct
chr11	8683470	8737372	1	Yes	53903	RPL27A	ChIA-PET_Direct
chr11	8741317	8746228	1	No	4912	RPL27A	ChIA-PET_Direct
chr11	8775853	8778688	1	No	2836	RPL27A	ChIA-PET_Direct
chr11	8931185	8934379	1	No	3195	RPL27A	ChIA-PET_Direct
chr11	8984475	8986762	1	No	2288	RPL27A	ChIA-PET_Direct
chr11	16804738	16808801	1	No	4064	RPS13	ChIA-PET_Direct
chr11	16956450	16960199	1	No	3750	RPS13	ChIA-PET_Direct
chr11	17086623	17098520	1	Yes	11898	RPS13	ChIA-PET_Direct
chr11	17144029	17146932	1	No	2904	RPS13	ChIA-PET_Direct
chr11	17227768	17231208	1	No	3441	RPS13	ChIA-PET_Direct
chr11	17296839	17299555	1	No	2717	RPS13	ChIA-PET_Direct
chr11	17373026	17376765	1	No	3740	RPS13	ChIA-PET_Direct
chr11	64643435	64646351	1	No	2917	RPS30(FAU)	ChIA-PET_Direct
chr11	64779895	64782091	1	No	2197	RPS30(FAU)	ChIA-PET_Direct
chr11	64844285	64846947	1	No	2663	RPS30(FAU)	ChIA-PET_Direct
chr11	64851613	64854142	1	No	2530	RPS30(FAU)	ChIA-PET_Direct
chr11	64862442	64865342	1	No	2901	RPS30(FAU)	ChIA-PET_Direct
chr11	64867817	64905887	1	Yes	38071	RPS30(FAU)	ChIA-PET_Direct
chr11	64935608	64941283	1	No	5676	RPS30(FAU)	ChIA-PET_Direct
chr11	64944203	64957091	1	No	12889	RPS30(FAU)	ChIA-PET_Direct
chr11	65027573	65033885	1	No	6313	RPS30(FAU)	ChIA-PET_Direct
chr11	75044252	75049039	1	No	4788	RPS3	ChIA-PET_Direct
chr11	75098054	75131062	1	Yes	33009	RPS3	ChIA-PET_Direct
chr11	75131167	75136633	1	No	5467	RPS3	ChIA-PET_Direct
chr11	75138961	75143241	1	No	4281	RPS3	ChIA-PET_Direct
chr11	75145274	75149728	1	No	4455	RPS3	ChIA-PET_Direct
chr11	75150071	75153287	1	No	3217	RPS3	ChIA-PET_Direct
chr11	75158089	75162369	1	No	4281	RPS3	ChIA-PET_Direct
chr11	75234433	75238212	1	No	3780	RPS3	ChIA-PET_Direct
chr11	75238838	75241388	1	No	2551	RPS3	ChIA-PET_Direct
chr11	75267506	75271056	1	No	3551	RPS3	ChIA-PET_Direct
chr11	75273833	75276890	1	No	3058	RPS3	ChIA-PET_Direct
chr11	75294136	75297612	1	No	3477	RPS3	ChIA-PET_Direct
chr11	118782005	118784134	1	No	2130	RPS25	ChIA-PET_Direct
chr11	118795303	118798254	1	No	2952	RPS25	ChIA-PET_Direct
chr11	118866754	118904151	1	Yes	37398	RPS25	ChIA-PET_Direct
chr11	118954047	118960203	1	No	6157	RPS25	ChIA-PET_Direct
chr11	118964648	118969311	1	No	4664	RPS25	ChIA-PET_Direct
chr11	118971459	118975804	1	No	4346	RPS25	ChIA-PET_Direct
chr10	79596076	79597951	1	No	1876	RPS24	ChIA-PET_Direct
chr10	79608938	79611418	1	No	2481	RPS24	ChIA-PET_Direct
chr10	79665701	79672640	1	No	6940	RPS24	ChIA-PET_Direct
chr10	79730447	79732733	1	No	2287	RPS24	ChIA-PET_Direct
chr10	79780120	79822331	1	Yes	42212	RPS24	ChIA-PET_Direct
chr17	8150977	8153877	1	No	2901	RPL26	ChIA-PET_Direct
chr17	8191157	8194592	1	No	3436	RPL26	ChIA-PET_Direct
chr17	8271658	8276702	1	No	5045	RPL26	ChIA-PET_Direct
chr17	8277659	8293339	1	Yes	15681	RPL26	ChIA-PET_Direct
chr17	8337934	8340863	1	No	2930	RPL26	ChIA-PET_Direct
chr17	26923815	26926681	1	No	2867	RPL23A	ChIA-PET_Direct
chr17	26970711	26973717	1	No	3007	RPL23A	ChIA-PET_Direct
chr17	26994903	27000491	1	No	5589	RPL23A	ChIA-PET_Direct
chr17	27013459	27102713	1	Yes	89255	RPL23A	ChIA-PET_Direct
chr17	27223704	27227380	1	No	3677	RPL23A	ChIA-PET_Direct
chr17	27229716	27231458	1	No	1743	RPL23A	ChIA-PET_Direct
chr17	27275818	27280201	1	No	4384	RPL23A	ChIA-PET_Direct
chr17	36859672	36863678	1	No	4007	RPL23	ChIA-PET_Direct
chr17	36906671	36911092	1	No	4422	RPL23	ChIA-PET_Direct
chr17	36953781	36956530	1	No	2750	RPL23	ChIA-PET_Direct
chr17	36966062	36969325	1	No	3264	RPL23	ChIA-PET_Direct
chr17	36978605	36983364	1	No	4760	RPL23	ChIA-PET_Direct
chr17	36990973	36995018	1	No	4046	RPL23	ChIA-PET_Direct
chr17	36995829	37008049	1	Yes	12221	RPL23	ChIA-PET_Direct
chr17	37011949	37018070	1	Yes	6122	RPL23	ChIA-PET_Direct
chr17	37020243	37034131	1	Yes	13889	RPL23	ChIA-PET_Direct
chr17	37073681	37080612	1	No	6932	RPL23	ChIA-PET_Direct
chr17	37113828	37116762	1	No	2935	RPL23	ChIA-PET_Direct
chr17	37308213	37310629	1	No	2417	RPL19	ChIA-PET_Direct
chr17	37327597	37331274	1	No	3678	RPL19	ChIA-PET_Direct
chr17	37333476	37335434	1	No	1959	RPL19	ChIA-PET_Direct
chr17	37349322	37374459	1	Yes	25138	RPL19	ChIA-PET_Direct
chr17	37387250	37389319	1	No	2070	RPL19	ChIA-PET_Direct
chr17	40993549	40996150	1	No	2602	RPL27	ChIA-PET_Direct
chr17	41114590	41117946	1	No	3357	RPL27	ChIA-PET_Direct
chr17	41130483	41135932	1	No	5450	RPL27	ChIA-PET_Direct
chr17	41137736	41179355	1	Yes	41620	RPL27	ChIA-PET_Direct
chr17	41207117	41209001	1	No	1885	RPL27	ChIA-PET_Direct
chr17	41380766	41385182	1	No	4417	RPL27	ChIA-PET_Direct
chr17	41391862	41395820	1	No	3959	RPL27	ChIA-PET_Direct
chr17	41464651	41466760	1	No	2110	RPL27	ChIA-PET_Direct
chr17	72189798	72192019	1	No	2222	RPL38	ChIA-PET_Direct
chr17	72192576	72226566	1	Yes	33991	RPL38	ChIA-PET_Direct
chr16	1818103	1821085	1	No	2983	RPS2	ChIA-PET_Direct
chr16	1821541	1829049	1	No	7509	RPS2	ChIA-PET_Direct
chr16	1831388	1834113	1	No	2726	RPS2	ChIA-PET_Direct
chr16	1875149	1878109	1	No	2961	RPS2	ChIA-PET_Direct
chr16	1912065	1915328	1	No	3264	RPS2	ChIA-PET_Direct
chr16	1921983	1924155	1	No	2173	RPS2	ChIA-PET_Direct
chr16	1983531	1985420	1	No	1890	RPS2	ChIA-PET_Direct
chr16	1986771	2081489	1	Yes	94719	RPS2	ChIA-PET_Direct
chr16	2095713	2098282	1	No	2570	RPS2	ChIA-PET_Direct
chr16	2196795	2208740	1	No	11946	RPS2	ChIA-PET_Direct
chr16	2242398	2245323	1	No	2926	RPS2	ChIA-PET_Direct
chr16	2271914	2274576	1	No	2663	RPS2	ChIA-PET_Direct
chr16	18789520	18825150	1	Yes	35631	RPS15A	ChIA-PET_Direct
chr16	89616250	89657283	1	Yes	41034	RPL13	ChIA-PET_Direct
chr15	66795773	66800567	1	Yes	4795	RPL4	ChIA-PET_Direct
chr15	69704341	69711203	1	No	6863	RPLP1	ChIA-PET_Direct
chr15	69715775	69721941	1	No	6167	RPLP1	ChIA-PET_Direct
chr15	69722649	69725618	1	No	2970	RPLP1	ChIA-PET_Direct
chr15	69730141	69760064	1	Yes	29924	RPLP1	ChIA-PET_Direct
chr15	69760182	69763387	1	No	3206	RPLP1	ChIA-PET_Direct
chr15	70389646	70393838	1	No	4193	RPLP1	ChIA-PET_Direct
chr19	1250922	1253876	1	No	2955	RPS15	ChIA-PET_Direct
chr19	1264911	1282365	1	No	17455	RPS15	ChIA-PET_Direct
chr19	1375400	1487274	1	Yes	111875	RPS15	ChIA-PET_Direct
chr19	1492701	1494871	1	No	2171	RPS15	ChIA-PET_Direct
chr19	1504176	1506004	1	No	1829	RPS15	ChIA-PET_Direct
chr19	1506963	1515031	1	No	8069	RPS15	ChIA-PET_Direct
chr19	1590188	1593985	1	No	3798	RPS15	ChIA-PET_Direct
chr19	5620918	5624272	1	No	3355	RPL36	ChIA-PET_Direct
chr19	5671451	5730599	1	Yes	59149	RPL36	ChIA-PET_Direct
chr19	5771960	5773933	1	No	1974	RPL36	ChIA-PET_Direct
chr19	5788629	5792731	1	No	4103	RPL36	ChIA-PET_Direct
chr19	5792746	5794348	1	No	1603	RPL36	ChIA-PET_Direct
chr19	5826293	5829276	1	No	2984	RPL36	ChIA-PET_Direct
chr19	5902604	5904851	1	No	2248	RPL36	ChIA-PET_Direct
chr19	8333268	8335647	1	No	2380	RPS28	ChIA-PET_Direct
chr19	8364808	8411395	1	Yes	46588	RPS28	ChIA-PET_Direct
chr19	8454023	8456515	1	No	2493	RPS28	ChIA-PET_Direct
chr19	8468139	8471627	1	No	3489	RPS28	ChIA-PET_Direct
chr19	17941163	17943746	1	No	2584	RPL18A	ChIA-PET_Direct
chr19	17948859	17957379	1	No	8521	RPL18A	ChIA-PET_Direct
chr19	17972342	17987996	1	Yes	15655	RPL18A	ChIA-PET_Direct
chr19	18038746	18045694	1	No	6949	RPL18A	ChIA-PET_Direct
chr19	18054020	18056454	1	No	2435	RPL18A	ChIA-PET_Direct
chr19	18056494	18062279	1	No	5786	RPL18A	ChIA-PET_Direct
chr19	18688508	18691230	1	No	2723	RPL40(UBA52)	ChIA-PET_Direct
chr19	39822207	39946472	1	Yes	124266	RPS16	ChIA-PET_Direct
chr19	39958030	39960191	1	No	2162	RPS16	ChIA-PET_Direct
chr19	39969939	39976745	1	No	6807	RPS16	ChIA-PET_Direct
chr19	39986730	39988641	1	No	1912	RPS16	ChIA-PET_Direct
chr19	40022135	40025107	1	No	2973	RPS16	ChIA-PET_Direct
chr19	40028857	40032200	1	No	3344	RPS16	ChIA-PET_Direct
chr19	42333324	42335444	1	No	2121	RPS19	ChIA-PET_Direct
chr19	42352960	42360508	1	No	7549	RPS19	ChIA-PET_Direct
chr19	42366153	42394223	1	Yes	28071	RPS19	ChIA-PET_Direct
chr19	42424724	42427512	1	No	2789	RPS19	ChIA-PET_Direct
chr19	42431466	42436133	1	No	4668	RPS19	ChIA-PET_Direct
chr19	42444335	42446111	1	No	1777	RPS19	ChIA-PET_Direct
chr19	42459916	42465209	1	No	5294	RPS19	ChIA-PET_Direct
chr19	42578185	42581831	1	No	3647	RPS19	ChIA-PET_Direct
chr19	48994125	48998108	1	No	3984	RPL18	ChIA-PET_Direct
chr19	49005928	49008399	1	No	2472	RPL18	ChIA-PET_Direct
chr19	49092385	49151800	1	Yes	59416	RPL18	ChIA-PET_Direct
chr19	49220987	49224209	1	No	3223	RPL18	ChIA-PET_Direct
chr19	49240871	49242789	1	No	1919	RPL18	ChIA-PET_Direct
chr19	49249177	49252188	1	No	3012	RPL18	ChIA-PET_Direct
chr19	49469278	49471686	1	No	2409	RPL18	ChIA-PET_Direct
chr19	49864225	49869191	1	No	4967	RPL13A	ChIA-PET_Direct
chr19	49892467	49895069	1	No	2603	RPS11	ChIA-PET_Direct
chr19	49944898	49952361	2	No	7464	RPL13A RPS11	ChIA-PET_Direct
chr19	49953438	49961930	2	No	8493	RPL13A RPS11	ChIA-PET_Direct
chr19	49970440	49978935	2	No	8496	RPL13A RPS11	ChIA-PET_Direct
chr19	49979471	49986233	2	No	6763	RPL13A RPS11	ChIA-PET_Direct
chr19	49988710	50012968	2	Yes	24259	RPL13A RPS11	ChIA-PET_Direct
chr19	50035192	50037570	1	No	2379	RPS11	ChIA-PET_Direct
chr19	50038758	50040621	1	No	1864	RPS11	ChIA-PET_Direct
chr19	50058604	50063690	2	No	5087	RPL13A RPS11	ChIA-PET_Direct
chr19	50072220	50075653	1	No	3434	RPS11	ChIA-PET_Direct
chr19	50081300	50086713	1	No	5414	RPS11	ChIA-PET_Direct
chr19	50091906	50097104	2	No	5199	RPL13A RPS11	ChIA-PET_Direct
chr19	50142239	50147443	2	No	5205	RPL13A RPS11	ChIA-PET_Direct
chr19	50174356	50184167	2	No	9812	RPL13A RPS11	ChIA-PET_Direct
chr19	50353051	50355400	1	No	2350	RPL13A	ChIA-PET_Direct
chr19	50431151	50434515	1	No	3365	RPS11	ChIA-PET_Direct
chr19	54639679	54644007	1	No	4329	RPS9	ChIA-PET_Direct
chr19	54660375	54725207	1	Yes	64833	RPS9	ChIA-PET_Direct
chr19	54728026	54742840	1	No	14815	RPS9	ChIA-PET_Direct
chr19	55724006	55730191	1	No	6186	RPL28	ChIA-PET_Direct
chr19	55743829	55748910	1	No	5082	RPL28	ChIA-PET_Direct
chr19	55763551	55774813	1	No	11263	RPL28	ChIA-PET_Direct
chr19	55788916	55793851	1	No	4936	RPL28	ChIA-PET_Direct
chr19	55794940	55798200	1	No	3261	RPL28	ChIA-PET_Direct
chr19	55801449	55805094	1	No	3646	RPL28	ChIA-PET_Direct
chr19	55811657	55813944	1	No	2288	RPL28	ChIA-PET_Direct
chr19	55814396	55817329	1	No	2934	RPL28	ChIA-PET_Direct
chr19	55847613	55856135	1	No	8523	RPL28	ChIA-PET_Direct
chr19	55864065	55867080	1	No	3016	RPL28	ChIA-PET_Direct
chr19	55876201	55879946	1	No	3746	RPL28	ChIA-PET_Direct
chr19	55880768	55932945	1	Yes	52178	RPL28	ChIA-PET_Direct
chr19	55962971	55968155	1	No	5185	RPL28	ChIA-PET_Direct
chr19	55971378	55974677	1	No	3300	RPL28	ChIA-PET_Direct
chr19	55984514	55989160	1	No	4647	RPL28	ChIA-PET_Direct
chr19	56017653	56019260	1	No	1608	RPL28	ChIA-PET_Direct
chr19	58693016	58696561	1	No	3546	RPS5	ChIA-PET_Direct
chr19	58739446	58741685	1	No	2240	RPS5	ChIA-PET_Direct
chr19	58836852	58841171	1	No	4320	RPS5	ChIA-PET_Direct
chr19	58870619	58923273	1	Yes	52655	RPS5	ChIA-PET_Direct
chr19	58980408	58988866	1	No	8459	RPS5	ChIA-PET_Direct
chr19	58996592	58999316	1	No	2725	RPS5	ChIA-PET_Direct
chr19	59030513	59033497	1	No	2985	RPS5	ChIA-PET_Direct
chr19	59070065	59074710	1	No	4646	RPS5	ChIA-PET_Direct
chr18	47004268	47027478	1	Yes	23211	RPL17	ChIA-PET_Direct
chr18	47813213	47815619	1	No	2407	RPL17	ChIA-PET_Direct
chr6	32935501	32941448	1	No	5948	RPS18	ChIA-PET_Direct
chr6	33141885	33145650	1	No	3766	RPS18	ChIA-PET_Direct
chr6	33165702	33182742	1	No	17041	RPS18	ChIA-PET_Direct
chr6	33214775	33224389	1	No	9615	RPS18	ChIA-PET_Direct
chr6	33226893	33295260	1	Yes	68368	RPS18	ChIA-PET_Direct
chr6	33327024	33329946	1	No	2923	RPS18	ChIA-PET_Direct
chr6	33358017	33360541	1	No	2525	RPS18	ChIA-PET_Direct
chr6	33370896	33379989	1	No	9094	RPS18	ChIA-PET_Direct
chr6	33382199	33389112	1	No	6914	RPS18	ChIA-PET_Direct
chr6	33390735	33401356	1	No	10622	RPS18	ChIA-PET_Direct
chr6	34200572	34207490	1	No	6919	RPS10	ChIA-PET_Direct
chr6	34212618	34219497	1	No	6880	RPS10	ChIA-PET_Direct
chr6	34357967	34362826	1	Yes	4860	RPS10	ChIA-PET_Direct
chr6	34372561	34402719	1	Yes	30159	RPS10	ChIA-PET_Direct
chr6	34415836	34419033	1	No	3198	RPS10	ChIA-PET_Direct
chr6	34574811	34579307	1	No	4497	RPS10	ChIA-PET_Direct
chr6	35226066	35229330	1	No	3265	RPL10A	ChIA-PET_Direct
chr6	35257372	35267871	1	No	10500	RPL10A	ChIA-PET_Direct
chr6	35308405	35314259	1	No	5855	RPL10A	ChIA-PET_Direct
chr6	35360426	35363519	1	No	3094	RPL10A	ChIA-PET_Direct
chr6	35386381	35389895	1	No	3515	RPL10A	ChIA-PET_Direct
chr6	35416150	35480684	1	Yes	64535	RPL10A	ChIA-PET_Direct
chr6	35698017	35706478	1	No	8462	RPL10A	ChIA-PET_Direct
chr6	132832429	132834669	1	No	2241	RPS12	ChIA-PET_Direct
chr6	133106640	133151511	1	Yes	44872	RPS12	ChIA-PET_Direct
chr6	133152471	133155832	1	No	3362	RPS12	ChIA-PET_Direct
chr6	133157752	133163297	1	No	5546	RPS12	ChIA-PET_Direct
chr6	133173203	133175904	1	No	2702	RPS12	ChIA-PET_Direct
chr6	133214191	133217735	1	No	3545	RPS12	ChIA-PET_Direct
chr6	134273188	134277510	1	No	4323	RPS12	ChIA-PET_Direct
chr5	40753631	40759305	1	No	5675	RPL37	ChIA-PET_Direct
chr5	40772780	40774832	1	No	2053	RPL37	ChIA-PET_Direct
chr5	40791887	40850648	1	Yes	58762	RPL37	ChIA-PET_Direct
chr5	41902681	41904929	1	No	2249	RPL37	ChIA-PET_Direct
chr5	81554108	81588614	1	Yes	34507	RPS23	ChIA-PET_Direct
chr5	81688454	81692287	1	No	3834	RPS23	ChIA-PET_Direct
chr5	149735638	149738710	1	No	3073	RPS14	ChIA-PET_Direct
chr5	149814204	149838574	1	Yes	24371	RPS14	ChIA-PET_Direct
chr5	149860001	149868019	1	Yes	8019	RPS14	ChIA-PET_Direct
chr5	149868739	149871391	1	No	2653	RPS14	ChIA-PET_Direct
chr5	149921399	149923730	1	No	2332	RPS14	ChIA-PET_Direct
chr5	149938485	149941327	1	No	2843	RPS14	ChIA-PET_Direct
chr5	150041072	150043737	1	No	2666	RPS14	ChIA-PET_Direct
chr4	39363516	39368450	1	No	4935	RPL9	ChIA-PET_Direct
chr4	39436021	39472950	1	Yes	36930	RPL9	ChIA-PET_Direct
chr4	39527776	39530783	1	No	3008	RPL9	ChIA-PET_Direct
chr4	39637116	39641770	1	No	4655	RPL9	ChIA-PET_Direct
chr4	39699581	39702314	1	No	2734	RPL9	ChIA-PET_Direct
chr4	40056872	40059989	1	No	3118	RPL9	ChIA-PET_Direct
chr4	109503827	109506933	1	No	3107	RPL34	ChIA-PET_Direct
chr4	109543578	109563299	1	No	19722	RPL34	ChIA-PET_Direct
chr4	109567934	109577495	1	No	9562	RPL34	ChIA-PET_Direct
chr4	151870335	151873445	1	No	3111	RPS3A	ChIA-PET_Direct
chr4	151932388	151938967	1	Yes	6580	RPS3A	ChIA-PET_Direct
chr4	151949743	151954774	1	No	5032	RPS3A	ChIA-PET_Direct
chr4	152022104	152039485	1	Yes	17382	RPS3A	ChIA-PET_Direct
chr4	152047340	152050162	1	No	2823	RPS3A	ChIA-PET_Direct
chr4	152245245	152246932	1	No	1688	RPS3A	ChIA-PET_Direct
chr3	12595786	12599514	1	No	3729	RPL32	ChIA-PET_Direct
chr3	12823552	12828518	1	No	4967	RPL32	ChIA-PET_Direct
chr3	12834940	12838178	1	No	3239	RPL32	ChIA-PET_Direct
chr3	12846057	12886365	1	Yes	40309	RPL32	ChIA-PET_Direct
chr3	12886638	12890870	1	No	4233	RPL32	ChIA-PET_Direct
chr3	12896915	12899764	1	No	2850	RPL32	ChIA-PET_Direct
chr3	12904473	12913689	1	Yes	9217	RPL32	ChIA-PET_Direct
chr3	12916064	12921418	1	No	5355	RPL32	ChIA-PET_Direct
chr3	12938642	12941166	1	No	2525	RPL32	ChIA-PET_Direct
chr3	13033729	13037031	1	No	3303	RPL32	ChIA-PET_Direct
chr3	23848988	23853074	1	No	4087	RPL15	ChIA-PET_Direct
chr3	23926140	23997178	1	Yes	71039	RPL15	ChIA-PET_Direct
chr3	23997888	24001245	1	No	3358	RPL15	ChIA-PET_Direct
chr3	24002459	24005519	1	No	3061	RPL15	ChIA-PET_Direct
chr3	39148405	39150932	1	No	2528	RPSA	ChIA-PET_Direct
chr3	39192249	39196639	1	No	4391	RPSA	ChIA-PET_Direct
chr3	39234383	39236371	1	No	1989	RPSA	ChIA-PET_Direct
chr3	39413105	39469110	1	Yes	56006	RPSA	ChIA-PET_Direct
chr3	39482438	39485027	1	No	2590	RPSA	ChIA-PET_Direct
chr3	39679240	39681954	1	No	2715	RPSA	ChIA-PET_Direct
chr3	40358877	40361798	1	No	2922	RPL14	ChIA-PET_Direct
chr3	40380902	40384291	1	No	3390	RPL14	ChIA-PET_Direct
chr3	40395209	40400364	1	No	5156	RPL14	ChIA-PET_Direct
chr3	40422993	40425566	1	No	2574	RPL14	ChIA-PET_Direct
chr3	40485401	40513944	1	Yes	28544	RPL14	ChIA-PET_Direct
chr3	40516518	40520453	1	Yes	3936	RPL14	ChIA-PET_Direct
chr3	40546245	40549236	1	No	2992	RPL14	ChIA-PET_Direct
chr3	40564251	40567845	1	No	3595	RPL14	ChIA-PET_Direct
chr3	51974147	51980389	1	No	6243	RPL29	ChIA-PET_Direct
chr3	51995461	52029604	1	Yes	34144	RPL29	ChIA-PET_Direct
chr3	52034500	52037241	1	Yes	2742	RPL29	ChIA-PET_Direct
chr3	52037550	52040278	1	Yes	2729	RPL29	ChIA-PET_Direct
chr3	52177028	52182328	1	No	5301	RPL29	ChIA-PET_Direct
chr3	52273399	52277503	1	No	4105	RPL29	ChIA-PET_Direct
chr3	101371210	101374028	1	No	2819	RPL24	ChIA-PET_Direct
chr3	101384024	101404481	1	Yes	20458	RPL24	ChIA-PET_Direct
chr3	101441050	101443130	1	Yes	2081	RPL24	ChIA-PET_Direct
chr3	101443751	101448081	1	No	4331	RPL24	ChIA-PET_Direct
chr3	101567101	101569807	1	No	2707	RPL24	ChIA-PET_Direct
chr3	197474034	197478048	1	No	4015	RPL35A	ChIA-PET_Direct
chr3	197668482	197674150	1	Yes	5669	RPL35A	ChIA-PET_Direct
chr3	197678665	197696398	1	Yes	17734	RPL35A	ChIA-PET_Direct
chr2	3520352	3524981	1	No	4630	RPS7	ChIA-PET_Direct
chr2	3599508	3611435	1	No	11928	RPS7	ChIA-PET_Direct
chr2	3611549	3614209	1	No	2661	RPS7	ChIA-PET_Direct
chr2	3619153	3638679	1	Yes	19527	RPS7	ChIA-PET_Direct
chr2	3651304	3653500	1	No	2197	RPS7	ChIA-PET_Direct
chr2	3697137	3700350	1	No	3214	RPS7	ChIA-PET_Direct
chr2	55275304	55279887	1	No	4584	RPS27A	ChIA-PET_Direct
chr2	55447592	55481859	1	Yes	34268	RPS27A	ChIA-PET_Direct
chr2	55494634	55496499	1	No	1866	RPS27A	ChIA-PET_Direct
chr2	55843080	55846218	1	No	3139	RPS27A	ChIA-PET_Direct
chr2	101177732	101180772	1	No	3041	RPL31	ChIA-PET_Direct
chr2	101610225	101635563	1	Yes	25339	RPL31	ChIA-PET_Direct
chr2	101639931	101642247	1	No	2317	RPL31	ChIA-PET_Direct
chr2	217273958	217278815	1	No	4858	RPL37A	ChIA-PET_Direct
chr2	217339583	217343599	1	No	4017	RPL37A	ChIA-PET_Direct
chr2	217345376	217360411	1	No	15036	RPL37A	ChIA-PET_Direct
chr2	217364526	217378155	1	Yes	13630	RPL37A	ChIA-PET_Direct
chr1	6207051	6209921	1	No	2871	RPL22	ChIA-PET_Direct
chr1	6222093	6309237	1	Yes	87145	RPL22	ChIA-PET_Direct
chr1	23669290	23672334	1	No	3045	RPL11	ChIA-PET_Direct
chr1	23856169	23861357	1	Yes	5189	RPL11	ChIA-PET_Direct
chr1	23869455	23872137	1	Yes	2683	RPL11	ChIA-PET_Direct
chr1	23878708	23886947	1	Yes	8240	RPL11	ChIA-PET_Direct
chr1	23887179	23891526	1	Yes	4348	RPL11	ChIA-PET_Direct
chr1	23989969	23995849	1	No	5881	RPL11	ChIA-PET_Direct
chr1	24005132	24007497	1	No	2366	RPL11	ChIA-PET_Direct
chr1	24009143	24012567	1	No	3425	RPL11	ChIA-PET_Direct
chr1	24015443	24041046	1	Yes	25604	RPL11	ChIA-PET_Direct
chr1	24041853	24048299	1	No	6447	RPL11	ChIA-PET_Direct
chr1	24067011	24076615	1	Yes	9605	RPL11	ChIA-PET_Direct
chr1	24076842	24084256	1	No	7415	RPL11	ChIA-PET_Direct
chr1	24099356	24106879	1	No	7524	RPL11	ChIA-PET_Direct
chr1	24193105	24196373	1	No	3269	RPL11	ChIA-PET_Direct
chr1	45107074	45231322	1	No	124249	RPS8	ChIA-PET_Direct
chr1	45231359	45236977	1	No	5619	RPS8	ChIA-PET_Direct
chr1	45242356	45262113	1	Yes	19758	RPS8	ChIA-PET_Direct
chr1	45262351	45301953	1	No	39603	RPS8	ChIA-PET_Direct
chr1	45476667	45480609	1	No	3943	RPS8	ChIA-PET_Direct
chr1	45804232	45807042	1	No	2811	RPS8	ChIA-PET_Direct
chr1	46048297	46050844	1	No	2548	RPS8	ChIA-PET_Direct
chr1	92762794	92765730	1	No	2937	RPL5	ChIA-PET_Direct
chr1	93217706	93221127	1	No	3422	RPL5	ChIA-PET_Direct
chr1	93248724	93255989	1	No	7266	RPL5	ChIA-PET_Direct
chr1	93256019	93258677	1	No	2659	RPL5	ChIA-PET_Direct
chr1	93283818	93322646	1	Yes	38829	RPL5	ChIA-PET_Direct
chr1	93541677	93546567	1	Yes	4891	RPL5	ChIA-PET_Direct
chr1	153603477	153607903	1	No	4427	RPS27	ChIA-PET_Direct
chr1	153629459	153632821	1	No	3363	RPS27	ChIA-PET_Direct
chr1	153642259	153645171	1	No	2913	RPS27	ChIA-PET_Direct
chr1	153745383	153747706	1	No	2324	RPS27	ChIA-PET_Direct
chr1	153752661	153757715	1	No	5055	RPS27	ChIA-PET_Direct
chr1	153763463	153765240	1	No	1778	RPS27	ChIA-PET_Direct
chr1	153765340	153768610	1	No	3271	RPS27	ChIA-PET_Direct
chr1	153778414	153782533	1	No	4120	RPS27	ChIA-PET_Direct
chr1	153783875	153786084	1	No	2210	RPS27	ChIA-PET_Direct
chr1	153890756	153980746	1	Yes	89991	RPS27	ChIA-PET_Direct
chr1	154127758	154130394	1	No	2637	RPS27	ChIA-PET_Direct
chr1	154149314	154156776	1	No	7463	RPS27	ChIA-PET_Direct
chr1	154159636	154162394	1	No	2759	RPS27	ChIA-PET_Direct
chr1	154189861	154195978	1	No	6118	RPS27	ChIA-PET_Direct
chr9	19207560	19210865	1	No	3306	RPS6	ChIA-PET_Direct
chr9	19354585	19378465	1	Yes	23881	RPS6	ChIA-PET_Direct
chr9	19396537	19398350	1	No	1814	RPS6	ChIA-PET_Direct
chr9	19403378	19411203	1	Yes	7826	RPS6	ChIA-PET_Direct
chr9	19411577	19416099	1	No	4523	RPS6	ChIA-PET_Direct
chr9	19454139	19458799	1	No	4661	RPS6	ChIA-PET_Direct
chr9	127527311	127543589	1	No	16279	RPL35	ChIA-PET_Direct
chr9	127599976	127604091	1	No	4116	RPL35	ChIA-PET_Direct
chr9	127609375	127658682	1	Yes	49308	RPL35	ChIA-PET_Direct
chr9	127702154	127705445	1	No	3292	RPL35	ChIA-PET_Direct
chr9	128002265	128005732	1	No	3468	RPL35	ChIA-PET_Direct
chr9	128134869	128139082	1	No	4214	RPL35	ChIA-PET_Direct
chr9	129966786	129970517	1	No	3732	RPL12	ChIA-PET_Direct
chr9	130005328	130008485	1	No	3158	RPL12	ChIA-PET_Direct
chr9	130050852	130053026	1	No	2175	RPL12	ChIA-PET_Direct
chr9	130074230	130077877	1	No	3648	RPL12	ChIA-PET_Direct
chr9	130156204	130162348	1	No	6145	RPL12	ChIA-PET_Direct
chr9	130165246	130169185	1	No	3940	RPL12	ChIA-PET_Direct
chr9	130174027	130228071	1	Yes	54045	RPL12	ChIA-PET_Direct
chr9	130241165	130244142	1	No	2978	RPL12	ChIA-PET_Direct
chr9	130262802	130264959	1	No	2158	RPL12	ChIA-PET_Direct
chr9	130333835	130337921	1	No	4087	RPL12	ChIA-PET_Direct
chr9	130496105	130498509	1	No	2405	RPL12	ChIA-PET_Direct
chr9	130545863	130549015	1	No	3153	RPL12	ChIA-PET_Direct
chr9	136022770	136024782	1	No	2013	RPL7A	ChIA-PET_Direct
chr9	136058493	136060419	1	No	1927	RPL7A	ChIA-PET_Direct
chr9	136111738	136116675	1	No	4938	RPL7A	ChIA-PET_Direct
chr9	136179033	136182783	1	No	3751	RPL7A	ChIA-PET_Direct
chr9	136192882	136252656	1	Yes	59775	RPL7A	ChIA-PET_Direct
chr9	136252867	136258189	1	No	5323	RPL7A	ChIA-PET_Direct
chr9	136265810	136269024	1	No	3215	RPL7A	ChIA-PET_Direct
chr9	136271008	136273648	1	No	2641	RPL7A	ChIA-PET_Direct
chr9	136324817	136326636	1	No	1820	RPL7A	ChIA-PET_Direct
chr8	56684517	56688870	1	No	4354	RPS20	ChIA-PET_Direct
chr8	56751096	56754594	1	No	3499	RPS20	ChIA-PET_Direct
chr8	56777275	56781789	1	No	4515	RPS20	ChIA-PET_Direct
chr8	56790917	56794979	1	No	4063	RPS20	ChIA-PET_Direct
chr8	56881033	56884147	1	No	3115	RPS20	ChIA-PET_Direct
chr8	56942238	56946251	1	No	4014	RPS20	ChIA-PET_Direct
chr8	56956436	56960972	1	No	4537	RPS20	ChIA-PET_Direct
chr8	56963735	56995621	1	Yes	31887	RPS20	ChIA-PET_Direct
chr8	56996697	57003082	1	No	6386	RPS20	ChIA-PET_Direct
chr8	57005559	57008946	1	Yes	3388	RPS20	ChIA-PET_Direct
chr8	57028529	57031790	1	No	3262	RPS20	ChIA-PET_Direct
chr8	57117503	57121515	1	No	4013	RPS20	ChIA-PET_Direct
chr8	57121814	57126561	1	No	4748	RPS20	ChIA-PET_Direct
chr8	74179254	74182605	1	No	3352	RPL7	ChIA-PET_Direct
chr8	74189053	74229155	1	Yes	40103	RPL7	ChIA-PET_Direct
chr8	74267711	74270660	1	No	2950	RPL7	ChIA-PET_Direct
chr8	74339686	74342977	1	No	3292	RPL7	ChIA-PET_Direct
chr8	99042033	99045771	1	No	3739	RPL30	ChIA-PET_Direct
chr8	99045889	99056106	1	Yes	10218	RPL30	ChIA-PET_Direct
chr8	99059380	99068037	1	No	8658	RPL30	ChIA-PET_Direct
chr8	99099813	99102793	1	No	2981	RPL30	ChIA-PET_Direct
chr8	99125093	99132454	1	No	7362	RPL30	ChIA-PET_Direct
chr8	99135020	99138386	1	No	3367	RPL30	ChIA-PET_Direct
chr8	145634326	145636462	1	No	2137	RPL8	ChIA-PET_Direct
chr8	145668007	145671062	1	No	3056	RPL8	ChIA-PET_Direct
chr8	145686380	145688304	1	No	1925	RPL8	ChIA-PET_Direct
chr8	145689580	145692927	1	No	3348	RPL8	ChIA-PET_Direct
chr8	145732661	145758324	1	No	25664	RPL8	ChIA-PET_Direct
chr8	145761144	145764956	1	No	3813	RPL8	ChIA-PET_Direct
chr8	145909100	145912622	1	No	3523	RPL8	ChIA-PET_Direct
chr8	145977459	145989374	1	No	11916	RPL8	ChIA-PET_Direct
chr8	145989923	145993772	1	No	3850	RPL8	ChIA-PET_Direct
chr8	145996209	146033955	1	Yes	37747	RPL8	ChIA-PET_Direct
chr8	146048122	146056428	1	No	8307	RPL8	ChIA-PET_Direct
chr8	146124831	146128623	1	No	3793	RPL8	ChIA-PET_Direct
chr22	39541679	39545952	1	No	4274	RPL3	ChIA-PET_Direct
chr22	39563499	39573408	1	No	9910	RPL3	ChIA-PET_Direct
chr22	39626607	39631654	1	No	5048	RPL3	ChIA-PET_Direct
chr22	39633978	39640387	1	No	6410	RPL3	ChIA-PET_Direct
chr22	39649619	39651655	1	Yes	2037	RPL3	ChIA-PET_Direct
chr22	39678229	39681257	1	No	3029	RPL3	ChIA-PET_Direct
chr22	39683039	39714228	1	Yes	31190	RPL3	ChIA-PET_Direct
chr22	39718455	39725847	1	No	7393	RPL3	ChIA-PET_Direct
chr22	39734158	39736720	1	No	2563	RPL3	ChIA-PET_Direct
chr22	39746060	39751491	1	No	5432	RPL3	ChIA-PET_Direct
chr22	39792520	39797663	1	No	5144	RPL3	ChIA-PET_Direct
chr22	39848250	39851597	1	No	3348	RPL3	ChIA-PET_Direct
chr22	39868710	39870697	1	No	1988	RPL3	ChIA-PET_Direct
chr22	39870998	39873013	1	No	2016	RPL3	ChIA-PET_Direct
chr22	39892250	39894826	1	No	2577	RPL3	ChIA-PET_Direct
chr22	39896918	39899832	1	No	2915	RPL3	ChIA-PET_Direct
chr22	39915007	39922628	1	No	7622	RPL3	ChIA-PET_Direct
chr22	39922872	39928794	1	No	5923	RPL3	ChIA-PET_Direct

## Sheet: ChIA-PET_Indirect
Chromosome	Start Location	End Location	# of RPGs Related to This Region	Whether Overlapped with Predicted Regions	Length	Related RPGs	Source
chr20	2781173	2782693	1	No	1521	RPL27	ChIA-PET_Indirect
chr20	4663345	4666344	1	No	3000	RPL27	ChIA-PET_Indirect
chr20	5522171	5523691	1	No	1521	RPL27	ChIA-PET_Indirect
chr20	18805557	18808557	1	No	3001	RPL27	ChIA-PET_Indirect
chr20	51474579	51477598	1	No	3020	RPL27	ChIA-PET_Indirect
chr20	52739547	52742870	1	No	3324	RPLP0	ChIA-PET_Indirect
chr20	60639859	60642615	1	No	2757	RPS21	ChIA-PET_Indirect
chr20	60717527	60719045	1	No	1519	RPLP0	ChIA-PET_Indirect
chr20	60755612	60759768	1	No	4157	RPS21	ChIA-PET_Indirect
chr20	60812166	60816004	1	No	3839	RPS21	ChIA-PET_Indirect
chr20	60867131	60872089	1	No	4959	RPS21	ChIA-PET_Indirect
chr20	60873595	60900069	1	No	26475	RPS21	ChIA-PET_Indirect
chr20	60904779	60909895	1	No	5117	RPS21	ChIA-PET_Indirect
chr20	60910800	60913992	1	No	3193	RPS21	ChIA-PET_Indirect
chr20	60916435	60996993	1	Yes	80559	RPS21	ChIA-PET_Indirect
chr20	60997052	61002642	1	No	5591	RPS21	ChIA-PET_Indirect
chr14	44978619	44981639	1	No	3021	RPL27	ChIA-PET_Indirect
chr14	50018895	50021170	1	No	2276	RPS29	ChIA-PET_Indirect
chr14	50032323	50036259	1	No	3937	RPS29	ChIA-PET_Indirect
chr14	50037401	50043227	1	No	5827	RPS29	ChIA-PET_Indirect
chr14	50043433	50051146	1	Yes	7714	RPS29	ChIA-PET_Indirect
chr14	50057993	50109661	1	Yes	51669	RPS29	ChIA-PET_Indirect
chr14	50114015	50116474	1	No	2460	RPS29	ChIA-PET_Indirect
chr14	50118084	50121372	1	No	3289	RPS29	ChIA-PET_Indirect
chr14	50157435	50160842	1	No	3408	RPS29	ChIA-PET_Indirect
chr14	50232517	50238913	1	No	6397	RPS29	ChIA-PET_Indirect
chr14	50241361	50245072	1	No	3712	RPS29	ChIA-PET_Indirect
chr14	50328273	50332091	1	No	3819	RPS29	ChIA-PET_Indirect
chr14	105863746	105866766	1	No	3021	RPL27	ChIA-PET_Indirect
chrX	71458640	71460578	1	No	1939	RPS4X	ChIA-PET_Indirect
chrX	71464675	71468136	1	No	3462	RPS4X	ChIA-PET_Indirect
chrX	71472954	71476306	1	No	3353	RPS4X	ChIA-PET_Indirect
chrX	71478163	71484149	1	No	5987	RPS4X	ChIA-PET_Indirect
chrX	71484450	71495347	1	Yes	10898	RPS4X	ChIA-PET_Indirect
chrX	71525284	71530404	1	No	5121	RPS4X	ChIA-PET_Indirect
chrX	77930321	77933342	1	No	3022	RPL27	ChIA-PET_Indirect
chrX	95503319	95506317	1	No	2999	RPL27	ChIA-PET_Indirect
chrX	96138952	96140452	1	No	1501	RPL27	ChIA-PET_Indirect
chrX	100540683	100543485	1	No	2803	RPL36A	ChIA-PET_Indirect
chrX	100601096	100605949	1	No	4854	RPL36A	ChIA-PET_Indirect
chrX	100607336	100610377	1	No	3042	RPL36A	ChIA-PET_Indirect
chrX	100628306	100673962	1	Yes	45657	RPL36A	ChIA-PET_Indirect
chrX	118531674	118537324	1	No	5651	RPL39	ChIA-PET_Indirect
chrX	118594857	118619365	1	No	24509	RPL39	ChIA-PET_Indirect
chrX	118629986	118631689	1	No	1704	RPL39	ChIA-PET_Indirect
chrX	118697435	118701872	1	No	4438	RPL39	ChIA-PET_Indirect
chrX	118706026	118709970	1	No	3945	RPL39	ChIA-PET_Indirect
chrX	118711109	118728387	1	No	17279	RPL39	ChIA-PET_Indirect
chrX	118734437	118742135	1	No	7699	RPL39	ChIA-PET_Indirect
chrX	118909165	118911702	1	No	2538	RPL39	ChIA-PET_Indirect
chrX	118916304	118923539	1	No	7236	RPL39	ChIA-PET_Indirect
chrX	118971914	118975015	1	No	3102	RPL39	ChIA-PET_Indirect
chrX	118983106	118993450	1	No	10345	RPL39	ChIA-PET_Indirect
chrX	118999292	119008646	1	No	9355	RPL39	ChIA-PET_Indirect
chrX	119009059	119018570	1	No	9512	RPL39	ChIA-PET_Indirect
chrX	131741868	131743387	1	No	1520	RPL27	ChIA-PET_Indirect
chrX	153189885	153192298	1	No	2414	RPL10	ChIA-PET_Indirect
chrX	153236665	153239480	1	No	2816	RPL10	ChIA-PET_Indirect
chrX	153534046	153537096	1	No	3051	RPL10	ChIA-PET_Indirect
chrX	153550633	153555849	1	No	5217	RPL10	ChIA-PET_Indirect
chrX	153574102	153614671	1	No	40570	RPL10	ChIA-PET_Indirect
chrX	153626844	153726213	1	Yes	99370	RPL10	ChIA-PET_Indirect
chrX	153730965	153778122	1	No	47158	RPL10	ChIA-PET_Indirect
chrX	153778487	153782500	1	No	4014	RPL10	ChIA-PET_Indirect
chrX	153991117	153994789	1	No	3673	RPL10	ChIA-PET_Indirect
chr13	27691857	27696488	1	No	4632	RPL21	ChIA-PET_Indirect
chr13	27696870	27702522	1	No	5653	RPL21	ChIA-PET_Indirect
chr13	27742815	27750212	1	Yes	7398	RPL21	ChIA-PET_Indirect
chr13	27750729	27754776	1	No	4048	RPL21	ChIA-PET_Indirect
chr13	27813011	27852734	1	Yes	39724	RPL21	ChIA-PET_Indirect
chr13	45394931	45397930	1	No	3000	RPL27	ChIA-PET_Indirect
chr13	58065193	58068193	1	No	3001	RPL27	ChIA-PET_Indirect
chr13	65821466	65822966	1	No	1501	RPLP0	ChIA-PET_Indirect
chr13	79936577	79938077	1	No	1501	RPL27	ChIA-PET_Indirect
chr13	90583687	90586717	1	No	3031	RPL27	ChIA-PET_Indirect
chr12	56106854	56147449	2	No	40596	RPS26 RPL41	ChIA-PET_Indirect
chr12	56147599	56156695	1	No	9097	RPS26	ChIA-PET_Indirect
chr12	56187238	56191331	1	No	4094	RPS26	ChIA-PET_Indirect
chr12	56210043	56214682	2	No	4640	RPS26 RPL41	ChIA-PET_Indirect
chr12	56217816	56225905	1	No	8090	RPS26	ChIA-PET_Indirect
chr12	56232360	56237326	1	No	4967	RPS26	ChIA-PET_Indirect
chr12	56304535	56307924	1	No	3390	RPS26	ChIA-PET_Indirect
chr12	56313257	56318982	1	No	5726	RPS26	ChIA-PET_Indirect
chr12	56319086	56339183	2	No	20098	RPS26 RPL41	ChIA-PET_Indirect
chr12	56351426	56381939	2	No	30514	RPS26 RPL41	ChIA-PET_Indirect
chr12	56382696	56427622	2	No	44927	RPS26 RPL41	ChIA-PET_Indirect
chr12	56427631	56432151	2	No	4521	RPS26 RPL41	ChIA-PET_Indirect
chr12	56432514	56443603	2	Yes	11090	RPS26 RPL41	ChIA-PET_Indirect
chr12	56471124	56594493	2	Yes	123370	RPS26 RPL41	ChIA-PET_Indirect
chr12	56596803	56603105	1	No	6303	RPL41	ChIA-PET_Indirect
chr12	56606878	56611530	1	No	4653	RPL41	ChIA-PET_Indirect
chr12	56613948	56626987	2	No	13040	RPS26 RPL41	ChIA-PET_Indirect
chr12	56629063	56637116	1	No	8054	RPL41	ChIA-PET_Indirect
chr12	56648204	56656770	2	No	8567	RPS26 RPL41	ChIA-PET_Indirect
chr12	56659216	56663348	2	No	4133	RPS26 RPL41	ChIA-PET_Indirect
chr12	56679402	56681953	1	No	2552	RPL41	ChIA-PET_Indirect
chr12	56683536	56689796	1	No	6261	RPL41	ChIA-PET_Indirect
chr12	56692717	56696999	2	No	4283	RPS26 RPL41	ChIA-PET_Indirect
chr12	56702654	56704783	1	No	2130	RPL41	ChIA-PET_Indirect
chr12	56705161	56712229	1	No	7069	RPL41	ChIA-PET_Indirect
chr12	56726508	56732987	1	No	6480	RPL41	ChIA-PET_Indirect
chr12	56808662	56812493	2	No	3832	RPS26 RPL41	ChIA-PET_Indirect
chr12	56844994	56848414	1	No	3421	RPL41	ChIA-PET_Indirect
chr12	56859558	56864951	2	No	5394	RPS26 RPL41	ChIA-PET_Indirect
chr12	57027945	57032236	1	No	4292	RPL41	ChIA-PET_Indirect
chr12	58516917	58519927	1	No	3011	RPL27	ChIA-PET_Indirect
chr12	77377745	77380745	1	No	3001	RPL27	ChIA-PET_Indirect
chr12	112448113	112453336	1	No	5224	RPL6	ChIA-PET_Indirect
chr12	112532306	112538671	1	No	6366	RPL6	ChIA-PET_Indirect
chr12	112545046	112548067	1	No	3022	RPL6	ChIA-PET_Indirect
chr12	112551078	112556369	1	No	5292	RPL6	ChIA-PET_Indirect
chr12	112562054	112565229	1	No	3176	RPL6	ChIA-PET_Indirect
chr12	112785616	112789467	1	No	3852	RPL6	ChIA-PET_Indirect
chr12	112816902	112820552	1	Yes	3651	RPL6	ChIA-PET_Indirect
chr12	112835548	112871194	1	Yes	35647	RPL6	ChIA-PET_Indirect
chr12	120313416	120316416	1	No	3001	RPL27	ChIA-PET_Indirect
chr12	120424138	120428272	1	No	4135	RPLP0	ChIA-PET_Indirect
chr12	120526662	120571298	1	No	44637	RPLP0	ChIA-PET_Indirect
chr12	120575330	120579770	1	No	4441	RPLP0	ChIA-PET_Indirect
chr12	120582613	120587342	1	No	4730	RPLP0	ChIA-PET_Indirect
chr12	120587934	120595294	1	No	7361	RPLP0	ChIA-PET_Indirect
chr12	120607985	120707132	1	Yes	99148	RPLP0	ChIA-PET_Indirect
chr12	120708616	120747426	1	No	38811	RPLP0	ChIA-PET_Indirect
chr12	120750439	120759747	1	No	9309	RPLP0	ChIA-PET_Indirect
chr12	120759882	120767434	1	No	7553	RPLP0	ChIA-PET_Indirect
chr12	120793158	120796166	1	No	3009	RPLP0	ChIA-PET_Indirect
chr12	120804063	120807248	1	No	3186	RPLP0	ChIA-PET_Indirect
chr12	120874297	120881252	1	No	6956	RPLP0	ChIA-PET_Indirect
chr12	120882395	120888425	1	No	6031	RPLP0	ChIA-PET_Indirect
chr12	120888427	120893155	1	No	4729	RPLP0	ChIA-PET_Indirect
chr12	120903895	120909908	1	No	6014	RPLP0	ChIA-PET_Indirect
chr12	120932076	120935775	1	No	3700	RPLP0	ChIA-PET_Indirect
chr12	120965249	120968541	1	No	3293	RPLP0	ChIA-PET_Indirect
chr12	120971268	120975286	1	No	4019	RPLP0	ChIA-PET_Indirect
chr12	120983309	120985628	1	No	2320	RPLP0	ChIA-PET_Indirect
chr12	121010157	121013691	1	No	3535	RPLP0	ChIA-PET_Indirect
chr12	122235107	122237468	1	No	2362	RPLP0	ChIA-PET_Indirect
chr12	122247604	122250047	1	No	2444	RPLP0	ChIA-PET_Indirect
chr12	125507554	125509074	1	No	1521	RPL27	ChIA-PET_Indirect
chr11	401611	404591	1	No	2981	RPL27	ChIA-PET_Indirect
chr11	534031	536110	1	No	2080	RPLP2	ChIA-PET_Indirect
chr11	558997	561985	1	No	2989	RPLP2	ChIA-PET_Indirect
chr11	691592	699979	1	No	8388	RPLP2	ChIA-PET_Indirect
chr11	724481	731270	1	No	6790	RPLP2	ChIA-PET_Indirect
chr11	735269	738762	1	No	3494	RPLP2	ChIA-PET_Indirect
chr11	739314	897868	1	Yes	158555	RPLP2	ChIA-PET_Indirect
chr11	899286	905583	1	No	6298	RPLP2	ChIA-PET_Indirect
chr11	909671	912954	1	No	3284	RPLP2	ChIA-PET_Indirect
chr11	932617	935498	1	No	2882	RPLP2	ChIA-PET_Indirect
chr11	1050052	1052200	1	No	2149	RPLP2	ChIA-PET_Indirect
chr11	1510922	1512473	1	No	1552	RPLP2	ChIA-PET_Indirect
chr11	5381283	5382803	1	No	1521	RPL27	ChIA-PET_Indirect
chr11	8638813	8643565	1	No	4753	RPL27A	ChIA-PET_Indirect
chr11	8653142	8657454	1	No	4313	RPL27A	ChIA-PET_Indirect
chr11	8671547	8674880	1	No	3334	RPL27A	ChIA-PET_Indirect
chr11	8683470	8737372	1	Yes	53903	RPL27A	ChIA-PET_Indirect
chr11	8737909	8746228	1	No	8320	RPL27A	ChIA-PET_Indirect
chr11	8748312	8750777	1	No	2466	RPL27A	ChIA-PET_Indirect
chr11	8775853	8778688	1	No	2836	RPL27A	ChIA-PET_Indirect
chr11	8820077	8823864	1	No	3788	RPL27A	ChIA-PET_Indirect
chr11	8829326	8831114	1	No	1789	RPL27A	ChIA-PET_Indirect
chr11	8833021	8839950	1	No	6930	RPL27A	ChIA-PET_Indirect
chr11	8931185	8934379	1	No	3195	RPL27A	ChIA-PET_Indirect
chr11	8977298	8982274	1	No	4977	RPL27A	ChIA-PET_Indirect
chr11	8984475	8986762	1	No	2288	RPL27A	ChIA-PET_Indirect
chr11	8990022	8995135	1	No	5114	RPL27A	ChIA-PET_Indirect
chr11	10961097	10964121	1	No	3025	RPL27	ChIA-PET_Indirect
chr11	16804738	16808801	1	No	4064	RPS13	ChIA-PET_Indirect
chr11	17086623	17098520	1	Yes	11898	RPS13	ChIA-PET_Indirect
chr11	17144029	17146932	1	No	2904	RPS13	ChIA-PET_Indirect
chr11	17219025	17222560	1	No	3536	RPS13	ChIA-PET_Indirect
chr11	17227592	17232225	1	No	4634	RPS13	ChIA-PET_Indirect
chr11	17238419	17241681	1	No	3263	RPS13	ChIA-PET_Indirect
chr11	17242206	17246098	1	No	3893	RPS13	ChIA-PET_Indirect
chr11	17296382	17306454	1	No	10073	RPS13	ChIA-PET_Indirect
chr11	17364435	17367703	1	No	3269	RPS13	ChIA-PET_Indirect
chr11	17372606	17381450	1	No	8845	RPS13	ChIA-PET_Indirect
chr11	17385075	17388989	1	No	3915	RPS13	ChIA-PET_Indirect
chr11	17389916	17393602	1	No	3687	RPS13	ChIA-PET_Indirect
chr11	17405235	17408726	1	No	3492	RPS13	ChIA-PET_Indirect
chr11	17409140	17413152	1	No	4013	RPS13	ChIA-PET_Indirect
chr11	46449233	46452238	1	No	3006	RPS10	ChIA-PET_Indirect
chr11	61274733	61276253	1	No	1521	RPL27	ChIA-PET_Indirect
chr11	61328150	61331170	1	No	3021	RPL27	ChIA-PET_Indirect
chr11	62606973	62610723	2	No	3751	RPL27 RPL10A	ChIA-PET_Indirect
chr11	64541597	64546951	1	No	5355	RPS30(FAU)	ChIA-PET_Indirect
chr11	64568159	64573413	1	No	5255	RPS30(FAU)	ChIA-PET_Indirect
chr11	64576838	64579724	1	No	2887	RPS30(FAU)	ChIA-PET_Indirect
chr11	64595378	64597314	1	No	1937	RPS30(FAU)	ChIA-PET_Indirect
chr11	64609314	64687919	1	No	78606	RPS30(FAU)	ChIA-PET_Indirect
chr11	64688767	64693294	1	No	4528	RPS30(FAU)	ChIA-PET_Indirect
chr11	64764267	64771112	1	No	6846	RPS30(FAU)	ChIA-PET_Indirect
chr11	64771120	64776689	1	No	5570	RPS30(FAU)	ChIA-PET_Indirect
chr11	64778393	64797474	1	No	19082	RPS30(FAU)	ChIA-PET_Indirect
chr11	64806669	64810557	1	No	3889	RPS30(FAU)	ChIA-PET_Indirect
chr11	64830568	64832981	1	No	2414	RPS30(FAU)	ChIA-PET_Indirect
chr11	64837244	64913217	1	Yes	75974	RPS30(FAU)	ChIA-PET_Indirect
chr11	64915332	64962566	1	No	47235	RPS30(FAU)	ChIA-PET_Indirect
chr11	64970311	64980684	1	No	10374	RPS30(FAU)	ChIA-PET_Indirect
chr11	65017523	65022048	1	No	4526	RPS30(FAU)	ChIA-PET_Indirect
chr11	65022134	65036797	1	No	14664	RPS30(FAU)	ChIA-PET_Indirect
chr11	65038110	65042460	1	No	4351	RPS30(FAU)	ChIA-PET_Indirect
chr11	65042510	65045720	1	No	3211	RPS30(FAU)	ChIA-PET_Indirect
chr11	65263809	65271454	1	No	7646	RPS30(FAU)	ChIA-PET_Indirect
chr11	67425721	67428747	1	No	3027	RPL27	ChIA-PET_Indirect
chr11	70486781	70488301	1	No	1521	RPL27	ChIA-PET_Indirect
chr11	75044252	75049039	1	No	4788	RPS3	ChIA-PET_Indirect
chr11	75051264	75058579	1	No	7316	RPS3	ChIA-PET_Indirect
chr11	75090671	75094563	1	No	3893	RPS3	ChIA-PET_Indirect
chr11	75098054	75153287	1	Yes	55234	RPS3	ChIA-PET_Indirect
chr11	75158089	75164163	1	No	6075	RPS3	ChIA-PET_Indirect
chr11	75164313	75168722	1	No	4410	RPS3	ChIA-PET_Indirect
chr11	75223065	75228698	1	No	5634	RPS3	ChIA-PET_Indirect
chr11	75234433	75238810	1	No	4378	RPS3	ChIA-PET_Indirect
chr11	75239140	75247630	1	No	8491	RPS3	ChIA-PET_Indirect
chr11	75253020	75256344	1	No	3325	RPS3	ChIA-PET_Indirect
chr11	75257209	75261694	1	No	4486	RPS3	ChIA-PET_Indirect
chr11	75262567	75288869	1	No	26303	RPS3	ChIA-PET_Indirect
chr11	75292567	75310796	1	No	18230	RPS3	ChIA-PET_Indirect
chr11	100696199	100697700	1	No	1502	RPL27	ChIA-PET_Indirect
chr11	118659725	118663475	1	No	3751	RPS25	ChIA-PET_Indirect
chr11	118766441	118775937	1	No	9497	RPS25	ChIA-PET_Indirect
chr11	118776775	118818018	1	No	41244	RPS25	ChIA-PET_Indirect
chr11	118827232	118829703	1	No	2472	RPS25	ChIA-PET_Indirect
chr11	118848146	118851814	1	No	3669	RPS25	ChIA-PET_Indirect
chr11	118865546	118906553	1	Yes	41008	RPS25	ChIA-PET_Indirect
chr11	118910840	118995644	1	No	84805	RPS25	ChIA-PET_Indirect
chr11	119024308	119027159	1	No	2852	RPS25	ChIA-PET_Indirect
chr11	119036077	119043405	1	No	7329	RPS25	ChIA-PET_Indirect
chr11	119044304	119048654	1	No	4351	RPS25	ChIA-PET_Indirect
chr11	119055063	119062873	1	No	7811	RPS25	ChIA-PET_Indirect
chr11	119062999	119068206	1	No	5208	RPS25	ChIA-PET_Indirect
chr11	119074878	119078037	1	No	3160	RPS25	ChIA-PET_Indirect
chr11	119142306	119145447	1	No	3142	RPS25	ChIA-PET_Indirect
chr11	119160603	119162879	1	No	2277	RPS25	ChIA-PET_Indirect
chr11	119173540	119177738	1	No	4199	RPS25	ChIA-PET_Indirect
chr11	119186327	119195020	1	No	8694	RPS25	ChIA-PET_Indirect
chr11	119209454	119211437	1	No	1984	RPS25	ChIA-PET_Indirect
chr11	119241183	119244909	1	No	3727	RPS25	ChIA-PET_Indirect
chr11	119245799	119248794	1	No	2996	RPS25	ChIA-PET_Indirect
chr10	73029923	73031443	1	No	1521	RPL27	ChIA-PET_Indirect
chr10	79587874	79590808	1	No	2935	RPS24	ChIA-PET_Indirect
chr10	79596076	79597951	1	No	1876	RPS24	ChIA-PET_Indirect
chr10	79599446	79606600	1	No	7155	RPS24	ChIA-PET_Indirect
chr10	79608938	79611418	1	No	2481	RPS24	ChIA-PET_Indirect
chr10	79656508	79659330	1	No	2823	RPS24	ChIA-PET_Indirect
chr10	79665701	79672640	1	No	6940	RPS24	ChIA-PET_Indirect
chr10	79676855	79684702	1	No	7848	RPS24	ChIA-PET_Indirect
chr10	79685302	79687471	1	No	2170	RPS24	ChIA-PET_Indirect
chr10	79725215	79738345	1	No	13131	RPS24	ChIA-PET_Indirect
chr10	79780120	79822331	1	Yes	42212	RPS24	ChIA-PET_Indirect
chr10	79983222	79986441	1	No	3220	RPS24	ChIA-PET_Indirect
chr10	80223384	80226948	1	No	3565	RPS24	ChIA-PET_Indirect
chr10	103123106	103126131	1	No	3026	RPL27	ChIA-PET_Indirect
chr10	112230100	112231620	1	No	1521	RPL27	ChIA-PET_Indirect
chr10	122792126	122793646	1	No	1521	RPL27	ChIA-PET_Indirect
chr17	8056745	8059323	1	No	2579	RPL26	ChIA-PET_Indirect
chr17	8073774	8078646	1	No	4873	RPL26	ChIA-PET_Indirect
chr17	8087973	8093490	1	No	5518	RPL26	ChIA-PET_Indirect
chr17	8124016	8134106	1	No	10091	RPL26	ChIA-PET_Indirect
chr17	8136471	8140803	1	No	4333	RPL26	ChIA-PET_Indirect
chr17	8149707	8155317	1	No	5611	RPL26	ChIA-PET_Indirect
chr17	8179812	8184684	1	No	4873	RPL26	ChIA-PET_Indirect
chr17	8191157	8194592	1	No	3436	RPL26	ChIA-PET_Indirect
chr17	8194810	8200805	1	No	5996	RPL26	ChIA-PET_Indirect
chr17	8248485	8251722	1	No	3238	RPL26	ChIA-PET_Indirect
chr17	8257302	8260642	1	No	3341	RPL26	ChIA-PET_Indirect
chr17	8271658	8293339	1	Yes	21682	RPL26	ChIA-PET_Indirect
chr17	8295474	8299233	1	No	3760	RPL26	ChIA-PET_Indirect
chr17	8323260	8325379	1	No	2120	RPL26	ChIA-PET_Indirect
chr17	8337934	8340863	1	No	2930	RPL26	ChIA-PET_Indirect
chr17	8343812	8346906	1	No	3095	RPL26	ChIA-PET_Indirect
chr17	26839176	26840696	1	No	1521	RPL27	ChIA-PET_Indirect
chr17	26888836	26913794	1	No	24959	RPL23A	ChIA-PET_Indirect
chr17	26914807	26923338	1	No	8532	RPL23A	ChIA-PET_Indirect
chr17	26923815	26929311	1	No	5497	RPL23A	ChIA-PET_Indirect
chr17	26934261	26938908	1	No	4648	RPL23A	ChIA-PET_Indirect
chr17	26938930	26943074	1	No	4145	RPL23A	ChIA-PET_Indirect
chr17	26946357	26949455	1	No	3099	RPL23A	ChIA-PET_Indirect
chr17	26951306	26955131	1	No	3826	RPL23A	ChIA-PET_Indirect
chr17	26955460	27012026	1	No	56567	RPL23A	ChIA-PET_Indirect
chr17	27013459	27102713	1	Yes	89255	RPL23A	ChIA-PET_Indirect
chr17	27138362	27141001	1	No	2640	RPL23A	ChIA-PET_Indirect
chr17	27163821	27167553	1	No	3733	RPL23A	ChIA-PET_Indirect
chr17	27167670	27170573	1	No	2904	RPL23A	ChIA-PET_Indirect
chr17	27189690	27192678	1	No	2989	RPL23A	ChIA-PET_Indirect
chr17	27193444	27195484	1	No	2041	RPL23A	ChIA-PET_Indirect
chr17	27198255	27201754	1	No	3500	RPL23A	ChIA-PET_Indirect
chr17	27203846	27249785	1	No	45940	RPL23A	ChIA-PET_Indirect
chr17	27251694	27254100	1	No	2407	RPL23A	ChIA-PET_Indirect
chr17	27270669	27273824	1	No	3156	RPL23A	ChIA-PET_Indirect
chr17	27275101	27284269	1	No	9169	RPL23A	ChIA-PET_Indirect
chr17	27618540	27623314	1	No	4775	RPL23A	ChIA-PET_Indirect
chr17	36712860	36716064	1	No	3205	RPL23	ChIA-PET_Indirect
chr17	36821602	36823921	1	No	2320	RPL23	ChIA-PET_Indirect
chr17	36826858	36834748	1	No	7891	RPL23	ChIA-PET_Indirect
chr17	36844818	36918754	1	No	73937	RPL23	ChIA-PET_Indirect
chr17	36924401	36927343	1	No	2943	RPL23	ChIA-PET_Indirect
chr17	36936827	36938990	1	No	2164	RPL23	ChIA-PET_Indirect
chr17	36939529	36942750	1	No	3222	RPL23	ChIA-PET_Indirect
chr17	36942795	36949869	1	No	7075	RPL23	ChIA-PET_Indirect
chr17	36953356	36959329	1	No	5974	RPL23	ChIA-PET_Indirect
chr17	36960552	36963744	1	No	3193	RPL23	ChIA-PET_Indirect
chr17	36968468	36971460	1	No	2993	RPL23	ChIA-PET_Indirect
chr17	36975083	36977999	1	No	2917	RPL23	ChIA-PET_Indirect
chr17	36978545	36985999	1	No	7455	RPL23	ChIA-PET_Indirect
chr17	36995829	37008049	1	Yes	12221	RPL23	ChIA-PET_Indirect
chr17	37011949	37043593	2	Yes	31645	RPL19 RPL23	ChIA-PET_Indirect
chr17	37043914	37050670	1	No	6757	RPL23	ChIA-PET_Indirect
chr17	37051053	37058763	1	No	7711	RPL23	ChIA-PET_Indirect
chr17	37059682	37066520	1	No	6839	RPL23	ChIA-PET_Indirect
chr17	37073681	37083297	1	No	9617	RPL23	ChIA-PET_Indirect
chr17	37306910	37310701	2	No	3792	RPL19 RPL23	ChIA-PET_Indirect
chr17	37318812	37321687	1	No	2876	RPL19	ChIA-PET_Indirect
chr17	37327597	37332916	1	No	5320	RPL19	ChIA-PET_Indirect
chr17	37333476	37335434	1	No	1959	RPL19	ChIA-PET_Indirect
chr17	37349322	37374459	1	Yes	25138	RPL19	ChIA-PET_Indirect
chr17	37379846	37383234	1	No	3389	RPL19	ChIA-PET_Indirect
chr17	37387250	37392199	1	No	4950	RPL19	ChIA-PET_Indirect
chr17	37393188	37395985	1	No	2798	RPL19	ChIA-PET_Indirect
chr17	37603725	37608270	1	No	4546	RPL19	ChIA-PET_Indirect
chr17	41108698	41113166	1	No	4469	RPL27	ChIA-PET_Indirect
chr17	41114590	41119561	1	No	4972	RPL27	ChIA-PET_Indirect
chr17	41129629	41179355	1	Yes	49727	RPL27	ChIA-PET_Indirect
chr17	41180585	41191333	1	No	10749	RPL27	ChIA-PET_Indirect
chr17	41207117	41209001	1	No	1885	RPL27	ChIA-PET_Indirect
chr17	41234929	41237826	1	No	2898	RPL27	ChIA-PET_Indirect
chr17	41275872	41280001	1	No	4130	RPL27	ChIA-PET_Indirect
chr17	41320415	41330132	1	No	9718	RPL27	ChIA-PET_Indirect
chr17	41353229	41355872	1	No	2644	RPL27	ChIA-PET_Indirect
chr17	41362126	41366506	1	No	4381	RPL27	ChIA-PET_Indirect
chr17	41369250	41374137	1	No	4888	RPL27	ChIA-PET_Indirect
chr17	41378190	41402681	3	No	24492	RPL14 RPL27 RPS11	ChIA-PET_Indirect
chr17	41434782	41440267	1	No	5486	RPL27	ChIA-PET_Indirect
chr17	41440314	41449111	1	No	8798	RPL27	ChIA-PET_Indirect
chr17	41458305	41473700	3	No	15396	RPL14 RPL27 RPS11	ChIA-PET_Indirect
chr17	41474091	41476565	1	No	2475	RPL27	ChIA-PET_Indirect
chr17	41556083	41563366	1	No	7284	RPL27	ChIA-PET_Indirect
chr17	43349705	43352726	1	No	3022	RPL27	ChIA-PET_Indirect
chr17	54136085	54137605	1	No	1521	RPL27	ChIA-PET_Indirect
chr17	56707406	56709416	1	No	2011	RPL27	ChIA-PET_Indirect
chr17	72089437	72091495	1	No	2059	RPL38	ChIA-PET_Indirect
chr17	72189798	72192019	1	No	2222	RPL38	ChIA-PET_Indirect
chr17	72192576	72226566	1	Yes	33991	RPL38	ChIA-PET_Indirect
chr17	72228580	72230498	1	No	1919	RPL38	ChIA-PET_Indirect
chr17	72290947	72295333	1	No	4387	RPL38	ChIA-PET_Indirect
chr17	72349010	72352615	1	No	3606	RPL38	ChIA-PET_Indirect
chr17	72996444	72997964	1	No	1521	RPL27	ChIA-PET_Indirect
chr16	1428129	1430435	1	No	2307	RPS2	ChIA-PET_Indirect
chr16	1660889	1665266	1	No	4378	RPS2	ChIA-PET_Indirect
chr16	1725429	1728948	1	No	3520	RPS2	ChIA-PET_Indirect
chr16	1755997	1758548	1	No	2552	RPS2	ChIA-PET_Indirect
chr16	1808576	1856744	1	No	48169	RPS2	ChIA-PET_Indirect
chr16	1862727	1889792	1	No	27066	RPS2	ChIA-PET_Indirect
chr16	1889906	1893579	1	No	3674	RPS2	ChIA-PET_Indirect
chr16	1912065	1919057	1	No	6993	RPS2	ChIA-PET_Indirect
chr16	1919602	1924155	1	No	4554	RPS2	ChIA-PET_Indirect
chr16	1927947	1931339	1	No	3393	RPS2	ChIA-PET_Indirect
chr16	1971823	1977197	1	No	5375	RPS2	ChIA-PET_Indirect
chr16	1977407	2107380	1	Yes	129974	RPS2	ChIA-PET_Indirect
chr16	2110546	2112289	1	No	1744	RPS2	ChIA-PET_Indirect
chr16	2129909	2137912	1	No	8004	RPS2	ChIA-PET_Indirect
chr16	2139532	2143271	1	No	3740	RPS2	ChIA-PET_Indirect
chr16	2172626	2175326	1	No	2701	RPS2	ChIA-PET_Indirect
chr16	2184253	2269269	1	No	85017	RPS2	ChIA-PET_Indirect
chr16	2271914	2334896	1	No	62983	RPS2	ChIA-PET_Indirect
chr16	2472485	2478326	1	No	5842	RPS2	ChIA-PET_Indirect
chr16	2720574	2724961	1	No	4388	RPS2	ChIA-PET_Indirect
chr16	18789520	18825150	1	Yes	35631	RPS15A	ChIA-PET_Indirect
chr16	18825869	18830121	1	No	4253	RPS15A	ChIA-PET_Indirect
chr16	18837746	18841646	1	No	3901	RPS15A	ChIA-PET_Indirect
chr16	18841701	18845612	1	No	3912	RPS15A	ChIA-PET_Indirect
chr16	18847191	18850663	1	No	3473	RPS15A	ChIA-PET_Indirect
chr16	18852765	18854658	1	No	1894	RPS15A	ChIA-PET_Indirect
chr16	18934860	18939072	1	No	4213	RPS15A	ChIA-PET_Indirect
chr16	18979247	18982217	1	No	2971	RPS15A	ChIA-PET_Indirect
chr16	19461957	19464977	2	No	3021	RPL27 RPS11	ChIA-PET_Indirect
chr16	89552243	89559138	1	Yes	6896	RPL13	ChIA-PET_Indirect
chr16	89571170	89577116	1	Yes	5947	RPL13	ChIA-PET_Indirect
chr16	89598024	89604691	1	No	6668	RPL13	ChIA-PET_Indirect
chr16	89605494	89608194	1	No	2701	RPL13	ChIA-PET_Indirect
chr16	89616250	89657283	1	Yes	41034	RPL13	ChIA-PET_Indirect
chr16	89659754	89662434	1	No	2681	RPL13	ChIA-PET_Indirect
chr16	89668192	89670452	1	No	2261	RPL13	ChIA-PET_Indirect
chr16	89679833	89683452	1	No	3620	RPL13	ChIA-PET_Indirect
chr16	89702950	89705457	1	No	2508	RPL13	ChIA-PET_Indirect
chr16	89707117	89711154	1	No	4038	RPL13	ChIA-PET_Indirect
chr16	89721602	89726954	1	No	5353	RPL13	ChIA-PET_Indirect
chr16	89751849	89755562	1	No	3714	RPL13	ChIA-PET_Indirect
chr16	89767181	89770709	1	No	3529	RPL13	ChIA-PET_Indirect
chr16	89787593	89791345	1	No	3753	RPL13	ChIA-PET_Indirect
chr15	49101522	49104522	1	No	3001	RPL27	ChIA-PET_Indirect
chr15	65595758	65597392	1	No	1635	RPL4	ChIA-PET_Indirect
chr15	66614379	66616192	1	No	1814	RPL4	ChIA-PET_Indirect
chr15	66676900	66684455	1	No	7556	RPL4	ChIA-PET_Indirect
chr15	66771162	66806249	1	Yes	35088	RPL4	ChIA-PET_Indirect
chr15	66807662	66811424	1	No	3763	RPL4	ChIA-PET_Indirect
chr15	66872351	66878445	1	No	6095	RPL4	ChIA-PET_Indirect
chr15	69684512	69687607	1	No	3096	RPLP1	ChIA-PET_Indirect
chr15	69700973	69760064	1	Yes	59092	RPLP1	ChIA-PET_Indirect
chr15	69760182	69763387	1	No	3206	RPLP1	ChIA-PET_Indirect
chr15	70357155	70362362	1	No	5208	RPLP1	ChIA-PET_Indirect
chr15	70365405	70367863	1	No	2459	RPLP1	ChIA-PET_Indirect
chr15	70367976	70398662	1	No	30687	RPLP1	ChIA-PET_Indirect
chr15	70398933	70407531	1	No	8599	RPLP1	ChIA-PET_Indirect
chr15	70458299	70462754	1	No	4456	RPLP1	ChIA-PET_Indirect
chr21	40348399	40351400	1	No	3002	RPL27	ChIA-PET_Indirect
chr21	43171459	43174479	1	No	3021	RPL27	ChIA-PET_Indirect
chr21	43600117	43601637	1	No	1521	RPL27	ChIA-PET_Indirect
chr21	47312370	47313870	1	No	1501	RPL27	ChIA-PET_Indirect
chr19	795652	799442	1	No	3791	RPS15	ChIA-PET_Indirect
chr19	860662	864175	1	No	3514	RPS15	ChIA-PET_Indirect
chr19	871276	872889	1	No	1614	RPS15	ChIA-PET_Indirect
chr19	1011132	1014297	1	No	3166	RPS15	ChIA-PET_Indirect
chr19	1014477	1021813	1	No	7337	RPS15	ChIA-PET_Indirect
chr19	1025970	1032667	1	No	6698	RPS15	ChIA-PET_Indirect
chr19	1038062	1046867	1	No	8806	RPS15	ChIA-PET_Indirect
chr19	1055250	1058463	1	No	3214	RPS15	ChIA-PET_Indirect
chr19	1080985	1082881	1	No	1897	RPS15	ChIA-PET_Indirect
chr19	1100035	1115501	1	No	15467	RPS15	ChIA-PET_Indirect
chr19	1166428	1169713	1	No	3286	RPS15	ChIA-PET_Indirect
chr19	1169924	1174890	1	No	4967	RPS15	ChIA-PET_Indirect
chr19	1200302	1299123	1	No	98822	RPS15	ChIA-PET_Indirect
chr19	1308404	1312771	1	No	4368	RPS15	ChIA-PET_Indirect
chr19	1314517	1318776	1	No	4260	RPS15	ChIA-PET_Indirect
chr19	1323228	1325364	1	No	2137	RPS15	ChIA-PET_Indirect
chr19	1351439	1356466	1	No	5028	RPS15	ChIA-PET_Indirect
chr19	1367687	1516415	1	Yes	148729	RPS15	ChIA-PET_Indirect
chr19	1519965	1527360	1	No	7396	RPS15	ChIA-PET_Indirect
chr19	1541241	1544256	1	No	3016	RPS15	ChIA-PET_Indirect
chr19	1544695	1546346	1	No	1652	RPS15	ChIA-PET_Indirect
chr19	1567029	1570101	1	No	3073	RPS15	ChIA-PET_Indirect
chr19	1573095	1578475	1	No	5381	RPS15	ChIA-PET_Indirect
chr19	1578561	1594766	1	No	16206	RPS15	ChIA-PET_Indirect
chr19	1595426	1609433	1	No	14008	RPS15	ChIA-PET_Indirect
chr19	1609731	1612737	1	No	3007	RPS15	ChIA-PET_Indirect
chr19	1634386	1636886	1	No	2501	RPS15	ChIA-PET_Indirect
chr19	1644647	1647647	1	No	3001	RPL27	ChIA-PET_Indirect
chr19	1650957	1654799	1	No	3843	RPS15	ChIA-PET_Indirect
chr19	1774102	1776647	1	No	2546	RPS15	ChIA-PET_Indirect
chr19	1811550	1814159	1	No	2610	RPS15	ChIA-PET_Indirect
chr19	5607810	5639671	1	No	31862	RPL36	ChIA-PET_Indirect
chr19	5664490	5730599	1	Yes	66110	RPL36	ChIA-PET_Indirect
chr19	5751871	5754798	1	No	2928	RPL36	ChIA-PET_Indirect
chr19	5770835	5797066	1	No	26232	RPL36	ChIA-PET_Indirect
chr19	5797307	5807591	1	No	10285	RPL36	ChIA-PET_Indirect
chr19	5816885	5818779	1	No	1895	RPL36	ChIA-PET_Indirect
chr19	5819226	5823893	1	No	4668	RPL36	ChIA-PET_Indirect
chr19	5826161	5830473	1	No	4313	RPL36	ChIA-PET_Indirect
chr19	5842123	5844715	1	No	2593	RPL36	ChIA-PET_Indirect
chr19	5884525	5902010	1	No	17486	RPL36	ChIA-PET_Indirect
chr19	5902346	5906217	1	No	3872	RPL36	ChIA-PET_Indirect
chr19	5953658	5955747	1	No	2090	RPL36	ChIA-PET_Indirect
chr19	5972487	5979780	1	No	7294	RPL36	ChIA-PET_Indirect
chr19	6007667	6011978	1	No	4312	RPL36	ChIA-PET_Indirect
chr19	7532181	7535181	1	No	3001	RPL27	ChIA-PET_Indirect
chr19	8325496	8330003	1	No	4508	RPS28	ChIA-PET_Indirect
chr19	8333268	8335647	1	No	2380	RPS28	ChIA-PET_Indirect
chr19	8364808	8411395	1	Yes	46588	RPS28	ChIA-PET_Indirect
chr19	8419033	8422390	1	No	3358	RPS28	ChIA-PET_Indirect
chr19	8427059	8428889	1	No	1831	RPS28	ChIA-PET_Indirect
chr19	8453366	8456515	1	No	3150	RPS28	ChIA-PET_Indirect
chr19	8458565	8466461	1	No	7897	RPS28	ChIA-PET_Indirect
chr19	8468139	8471627	1	No	3489	RPS28	ChIA-PET_Indirect
chr19	8507398	8513330	1	No	5933	RPS28	ChIA-PET_Indirect
chr19	9792768	9795778	1	No	3011	RPS4X	ChIA-PET_Indirect
chr19	13218616	13221616	1	No	3001	RPL27	ChIA-PET_Indirect
chr19	17578817	17580337	1	No	1521	RPL27	ChIA-PET_Indirect
chr19	17861505	17865309	1	No	3805	RPL18A	ChIA-PET_Indirect
chr19	17893666	17896250	1	No	2585	RPL18A	ChIA-PET_Indirect
chr19	17923861	17927438	1	No	3578	RPL18A	ChIA-PET_Indirect
chr19	17939407	17947466	1	No	8060	RPL18A	ChIA-PET_Indirect
chr19	17948859	17961499	1	No	12641	RPL18A	ChIA-PET_Indirect
chr19	17972342	17987996	1	Yes	15655	RPL18A	ChIA-PET_Indirect
chr19	17990563	17994567	1	No	4005	RPL18A	ChIA-PET_Indirect
chr19	18038746	18046200	1	No	7455	RPL18A	ChIA-PET_Indirect
chr19	18046806	18048711	1	No	1906	RPL18A	ChIA-PET_Indirect
chr19	18049684	18066527	1	No	16844	RPL18A	ChIA-PET_Indirect
chr19	18077855	18080971	1	No	3117	RPL18A	ChIA-PET_Indirect
chr19	18083293	18086646	1	No	3354	RPL18A	ChIA-PET_Indirect
chr19	18095045	18097691	1	No	2647	RPL18A	ChIA-PET_Indirect
chr19	18106129	18114952	1	No	8824	RPL18A	ChIA-PET_Indirect
chr19	18227603	18230383	1	No	2781	RPL18A	ChIA-PET_Indirect
chr19	18624925	18627602	1	No	2678	RPL40(UBA52)	ChIA-PET_Indirect
chr19	18631578	18634623	1	No	3046	RPL40(UBA52)	ChIA-PET_Indirect
chr19	18681104	18697031	1	Yes	15928	RPL40(UBA52)	ChIA-PET_Indirect
chr19	18697515	18700265	1	Yes	2751	RPL40(UBA52)	ChIA-PET_Indirect
chr19	39601023	39604135	1	No	3113	RPS16	ChIA-PET_Indirect
chr19	39822207	39946472	1	Yes	124266	RPS16	ChIA-PET_Indirect
chr19	39948362	39954067	1	No	5706	RPS16	ChIA-PET_Indirect
chr19	39956852	39996162	1	No	39311	RPS16	ChIA-PET_Indirect
chr19	39996294	39999798	1	No	3505	RPS16	ChIA-PET_Indirect
chr19	40017074	40032200	1	No	15127	RPS16	ChIA-PET_Indirect
chr19	42333324	42335444	1	No	2121	RPS19	ChIA-PET_Indirect
chr19	42346706	42349091	1	No	2386	RPS19	ChIA-PET_Indirect
chr19	42352960	42360508	1	No	7549	RPS19	ChIA-PET_Indirect
chr19	42366153	42394223	1	Yes	28071	RPS19	ChIA-PET_Indirect
chr19	42394261	42398306	1	No	4046	RPS19	ChIA-PET_Indirect
chr19	42411996	42452777	1	No	40782	RPS19	ChIA-PET_Indirect
chr19	42453712	42459187	1	No	5476	RPS19	ChIA-PET_Indirect
chr19	42459610	42465209	1	No	5600	RPS19	ChIA-PET_Indirect
chr19	42501468	42504602	1	No	3135	RPS19	ChIA-PET_Indirect
chr19	42532728	42536977	1	No	4250	RPS19	ChIA-PET_Indirect
chr19	42553876	42556925	1	No	3050	RPS19	ChIA-PET_Indirect
chr19	42568861	42574784	1	No	5924	RPS19	ChIA-PET_Indirect
chr19	42578185	42581831	1	No	3647	RPS19	ChIA-PET_Indirect
chr19	42582016	42596185	1	No	14170	RPS19	ChIA-PET_Indirect
chr19	42596248	42598745	1	No	2498	RPS19	ChIA-PET_Indirect
chr19	48824908	48826896	1	No	1989	RPL18	ChIA-PET_Indirect
chr19	48900304	48906095	1	No	5792	RPL18	ChIA-PET_Indirect
chr19	48947574	48950390	1	No	2817	RPL18	ChIA-PET_Indirect
chr19	48969994	48977245	1	No	7252	RPL18	ChIA-PET_Indirect
chr19	48978677	48985748	1	No	7072	RPL18	ChIA-PET_Indirect
chr19	48985859	48991204	1	No	5346	RPL18	ChIA-PET_Indirect
chr19	48992497	49008399	1	No	15903	RPL18	ChIA-PET_Indirect
chr19	49015426	49017824	1	No	2399	RPL18	ChIA-PET_Indirect
chr19	49089649	49151800	1	Yes	62152	RPL18	ChIA-PET_Indirect
chr19	49162594	49165986	1	No	3393	RPL18	ChIA-PET_Indirect
chr19	49172134	49175536	1	No	3403	RPL18	ChIA-PET_Indirect
chr19	49178519	49182159	1	No	3641	RPL18	ChIA-PET_Indirect
chr19	49215334	49235222	1	No	19889	RPL18	ChIA-PET_Indirect
chr19	49239295	49253432	1	No	14138	RPL18	ChIA-PET_Indirect
chr19	49254356	49260147	1	No	5792	RPL18	ChIA-PET_Indirect
chr19	49296656	49302196	1	No	5541	RPL18	ChIA-PET_Indirect
chr19	49311657	49318604	1	No	6948	RPL18	ChIA-PET_Indirect
chr19	49358989	49365108	1	No	6120	RPL18	ChIA-PET_Indirect
chr19	49372182	49392532	1	No	20351	RPL18	ChIA-PET_Indirect
chr19	49392786	49395750	1	No	2965	RPL18	ChIA-PET_Indirect
chr19	49400410	49406210	1	No	5801	RPL18	ChIA-PET_Indirect
chr19	49413715	49484898	1	No	71184	RPL18	ChIA-PET_Indirect
chr19	49495176	49499251	1	No	4076	RPL18	ChIA-PET_Indirect
chr19	49651257	49652858	1	No	1602	RPL13A	ChIA-PET_Indirect
chr19	49840721	49844925	2	No	4205	RPL13A RPS11	ChIA-PET_Indirect
chr19	49849393	49855412	1	No	6020	RPL13A	ChIA-PET_Indirect
chr19	49856308	49859241	1	No	2934	RPL13A	ChIA-PET_Indirect
chr19	49863794	49870429	2	No	6636	RPL13A RPS11	ChIA-PET_Indirect
chr19	49889017	49965367	3	No	76351	RPL13A RPS11 RPL27	ChIA-PET_Indirect
chr19	49967349	49986233	2	No	18885	RPL13A RPS11	ChIA-PET_Indirect
chr19	49987869	50015180	2	Yes	27312	RPL13A RPS11	ChIA-PET_Indirect
chr19	50027574	50042891	2	No	15318	RPL13A RPS11	ChIA-PET_Indirect
chr19	50047393	50053929	2	No	6537	RPL13A RPS11	ChIA-PET_Indirect
chr19	50057766	50063690	2	No	5925	RPL13A RPS11	ChIA-PET_Indirect
chr19	50070955	50076244	2	No	5290	RPL13A RPS11	ChIA-PET_Indirect
chr19	50080866	50112131	2	No	31266	RPL13A RPS11	ChIA-PET_Indirect
chr19	50117445	50120578	2	No	3134	RPL13A RPS11	ChIA-PET_Indirect
chr19	50126697	50130497	1	No	3801	RPS11	ChIA-PET_Indirect
chr19	50131979	50202000	2	No	70022	RPL13A RPS11	ChIA-PET_Indirect
chr19	50211798	50215913	2	No	4116	RPL13A RPS11	ChIA-PET_Indirect
chr19	50219183	50222527	1	No	3345	RPL13A	ChIA-PET_Indirect
chr19	50248433	50252412	1	No	3980	RPS11	ChIA-PET_Indirect
chr19	50259590	50263344	2	No	3755	RPL13A RPS11	ChIA-PET_Indirect
chr19	50263568	50266701	2	No	3134	RPL13A RPS11	ChIA-PET_Indirect
chr19	50269103	50273227	2	No	4125	RPL13A RPS11	ChIA-PET_Indirect
chr19	50312051	50314791	1	No	2741	RPL13A	ChIA-PET_Indirect
chr19	50316288	50319107	1	No	2820	RPL13A	ChIA-PET_Indirect
chr19	50319141	50324315	2	No	5175	RPL13A RPS11	ChIA-PET_Indirect
chr19	50347917	50399419	2	No	51503	RPL13A RPS11	ChIA-PET_Indirect
chr19	50403993	50442594	2	No	38602	RPL13A RPS11	ChIA-PET_Indirect
chr19	50476778	50481458	1	No	4681	RPS11	ChIA-PET_Indirect
chr19	50484930	50488663	1	No	3734	RPS11	ChIA-PET_Indirect
chr19	50527692	50530489	1	No	2798	RPS11	ChIA-PET_Indirect
chr19	50574733	50576253	1	No	1521	RPS9	ChIA-PET_Indirect
chr19	52468139	52469659	1	No	1521	RPL27	ChIA-PET_Indirect
chr19	54627498	54636765	1	No	9268	RPS9	ChIA-PET_Indirect
chr19	54639319	54725207	1	Yes	85889	RPS9	ChIA-PET_Indirect
chr19	54728026	54744233	1	No	16208	RPS9	ChIA-PET_Indirect
chr19	55590507	55594768	1	No	4262	RPL28	ChIA-PET_Indirect
chr19	55625474	55630122	1	No	4649	RPL28	ChIA-PET_Indirect
chr19	55652852	55658879	1	No	6028	RPL28	ChIA-PET_Indirect
chr19	55666595	55669878	1	No	3284	RPL28	ChIA-PET_Indirect
chr19	55669904	55673815	1	No	3912	RPL28	ChIA-PET_Indirect
chr19	55676191	55679387	1	No	3197	RPL28	ChIA-PET_Indirect
chr19	55683524	55688236	1	No	4713	RPL28	ChIA-PET_Indirect
chr19	55688567	55693251	1	No	4685	RPL28	ChIA-PET_Indirect
chr19	55697619	55699326	1	No	1708	RPL28	ChIA-PET_Indirect
chr19	55714331	55778339	1	No	64009	RPL28	ChIA-PET_Indirect
chr19	55779343	55786212	1	No	6870	RPL28	ChIA-PET_Indirect
chr19	55787708	55807012	1	No	19305	RPL28	ChIA-PET_Indirect
chr19	55807331	55818347	1	No	11017	RPL28	ChIA-PET_Indirect
chr19	55818608	55823447	1	No	4840	RPL28	ChIA-PET_Indirect
chr19	55834572	55841740	1	No	7169	RPL28	ChIA-PET_Indirect
chr19	55846681	55868086	1	No	21406	RPL28	ChIA-PET_Indirect
chr19	55872988	55875222	1	No	2235	RPL28	ChIA-PET_Indirect
chr19	55876201	55879946	1	No	3746	RPL28	ChIA-PET_Indirect
chr19	55880768	55932945	1	Yes	52178	RPL28	ChIA-PET_Indirect
chr19	55936110	55938033	1	No	1924	RPL28	ChIA-PET_Indirect
chr19	55938294	55944595	1	No	6302	RPL28	ChIA-PET_Indirect
chr19	55945356	55955138	1	No	9783	RPL28	ChIA-PET_Indirect
chr19	55959684	56019260	1	No	59577	RPL28	ChIA-PET_Indirect
chr19	56086420	56090390	1	No	3971	RPL28	ChIA-PET_Indirect
chr19	56108970	56113001	1	No	4032	RPL28	ChIA-PET_Indirect
chr19	56117556	56119630	1	No	2075	RPL28	ChIA-PET_Indirect
chr19	56143912	56146949	1	No	3038	RPL28	ChIA-PET_Indirect
chr19	56150613	56153734	1	No	3122	RPL28	ChIA-PET_Indirect
chr19	56163713	56167760	1	No	4048	RPL28	ChIA-PET_Indirect
chr19	57455603	57457103	1	No	1501	RPL27	ChIA-PET_Indirect
chr19	58678336	58681929	1	No	3594	RPS5	ChIA-PET_Indirect
chr19	58683123	58691598	1	No	8476	RPS5	ChIA-PET_Indirect
chr19	58692269	58696561	1	No	4293	RPS5	ChIA-PET_Indirect
chr19	58697014	58711727	1	No	14714	RPS5	ChIA-PET_Indirect
chr19	58715082	58716788	1	No	1707	RPS5	ChIA-PET_Indirect
chr19	58717506	58720481	1	No	2976	RPS5	ChIA-PET_Indirect
chr19	58737942	58746469	1	No	8528	RPS5	ChIA-PET_Indirect
chr19	58748330	58756772	1	No	8443	RPS5	ChIA-PET_Indirect
chr19	58787019	58792200	1	No	5182	RPS5	ChIA-PET_Indirect
chr19	58813561	58821455	1	No	7895	RPS5	ChIA-PET_Indirect
chr19	58830599	58845582	1	No	14984	RPS5	ChIA-PET_Indirect
chr19	58856117	58923273	1	Yes	67157	RPS5	ChIA-PET_Indirect
chr19	58924937	58931368	1	No	6432	RPS5	ChIA-PET_Indirect
chr19	58961362	58968703	1	No	7342	RPS5	ChIA-PET_Indirect
chr19	58975702	58996380	1	No	20679	RPS5	ChIA-PET_Indirect
chr19	58996592	58999316	1	No	2725	RPS5	ChIA-PET_Indirect
chr19	59008131	59014915	1	No	6785	RPS5	ChIA-PET_Indirect
chr19	59021144	59033535	1	No	12392	RPS5	ChIA-PET_Indirect
chr19	59053585	59090801	1	No	37217	RPS5	ChIA-PET_Indirect
chr19	59091270	59095363	1	No	4094	RPS5	ChIA-PET_Indirect
chr18	10058359	10061359	1	No	3001	RPL27	ChIA-PET_Indirect
chr18	20873743	20876743	1	No	3001	RPL27	ChIA-PET_Indirect
chr18	21284403	21287403	1	No	3001	RPL27	ChIA-PET_Indirect
chr18	31909306	31912306	1	No	3001	RPL27	ChIA-PET_Indirect
chr18	41474607	41476127	1	No	1521	RPL27	ChIA-PET_Indirect
chr18	46994008	46998798	1	No	4791	RPL17	ChIA-PET_Indirect
chr18	47004268	47027478	1	Yes	23211	RPL17	ChIA-PET_Indirect
chr18	47803687	47809954	1	No	6268	RPL17	ChIA-PET_Indirect
chr18	47813213	47815619	1	No	2407	RPL17	ChIA-PET_Indirect
chr18	47831822	47836285	1	No	4464	RPL17	ChIA-PET_Indirect
chr18	60682129	60685129	1	No	3001	RPL27	ChIA-PET_Indirect
chr18	70534587	70537587	1	No	3001	RPL27	ChIA-PET_Indirect
chr18	72074844	72077865	1	No	3022	RPL27	ChIA-PET_Indirect
chr7	227175	228695	1	No	1521	RPL27	ChIA-PET_Indirect
chr7	10880714	10882234	1	No	1521	RPL27	ChIA-PET_Indirect
chr7	33291332	33294337	1	No	3006	RPL27	ChIA-PET_Indirect
chr6	14880436	14883416	1	No	2981	RPL27	ChIA-PET_Indirect
chr6	26030302	26034233	1	No	3932	RPS10	ChIA-PET_Indirect
chr6	27098550	27102461	1	No	3912	RPS23	ChIA-PET_Indirect
chr6	29527999	29530999	1	No	3001	RPL27	ChIA-PET_Indirect
chr6	31587256	31589792	1	No	2537	RPS18	ChIA-PET_Indirect
chr6	31704202	31707346	1	No	3145	RPS18	ChIA-PET_Indirect
chr6	31937366	31939733	1	No	2368	RPS18	ChIA-PET_Indirect
chr6	32142328	32145024	1	No	2697	RPS18	ChIA-PET_Indirect
chr6	32160494	32164927	1	No	4434	RPS18	ChIA-PET_Indirect
chr6	32788169	32791452	1	No	3284	RPS18	ChIA-PET_Indirect
chr6	32793906	32796094	1	No	2189	RPS18	ChIA-PET_Indirect
chr6	32803509	32810839	1	No	7331	RPS18	ChIA-PET_Indirect
chr6	32819225	32824599	1	No	5375	RPS18	ChIA-PET_Indirect
chr6	32825558	32827865	1	No	2308	RPS18	ChIA-PET_Indirect
chr6	32833475	32836410	1	No	2936	RPS18	ChIA-PET_Indirect
chr6	32849875	32864714	1	No	14840	RPS18	ChIA-PET_Indirect
chr6	32866796	32874037	1	No	7242	RPS18	ChIA-PET_Indirect
chr6	32875867	32879707	1	No	3841	RPS18	ChIA-PET_Indirect
chr6	32889357	32892956	1	No	3600	RPS18	ChIA-PET_Indirect
chr6	32893713	32959443	1	No	65731	RPS18	ChIA-PET_Indirect
chr6	32961507	32968194	1	No	6688	RPS18	ChIA-PET_Indirect
chr6	32968980	32974102	1	No	5123	RPS18	ChIA-PET_Indirect
chr6	32983130	32987375	1	No	4246	RPS18	ChIA-PET_Indirect
chr6	33040003	33043943	1	No	3941	RPS18	ChIA-PET_Indirect
chr6	33058670	33060725	1	No	2056	RPS18	ChIA-PET_Indirect
chr6	33128013	33139486	1	No	11474	RPS18	ChIA-PET_Indirect
chr6	33140579	33190781	1	No	50203	RPS18	ChIA-PET_Indirect
chr6	33191411	33195100	1	No	3690	RPS18	ChIA-PET_Indirect
chr6	33207336	33226890	1	No	19555	RPS18	ChIA-PET_Indirect
chr6	33226893	33295260	1	Yes	68368	RPS18	ChIA-PET_Indirect
chr6	33304516	33306684	1	No	2169	RPS18	ChIA-PET_Indirect
chr6	33311818	33314341	1	No	2524	RPS18	ChIA-PET_Indirect
chr6	33327024	33329946	1	No	2923	RPS18	ChIA-PET_Indirect
chr6	33339048	33342098	1	No	3051	RPS18	ChIA-PET_Indirect
chr6	33352286	33414040	1	No	61755	RPS18	ChIA-PET_Indirect
chr6	33418358	33425832	1	No	7475	RPS18	ChIA-PET_Indirect
chr6	33427098	33429483	1	No	2386	RPS18	ChIA-PET_Indirect
chr6	33538728	33540669	1	No	1942	RPS18	ChIA-PET_Indirect
chr6	34129957	34135547	1	No	5591	RPS10	ChIA-PET_Indirect
chr6	34146922	34150986	1	No	4065	RPS10	ChIA-PET_Indirect
chr6	34160369	34220421	1	No	60053	RPS10	ChIA-PET_Indirect
chr6	34239614	34242969	1	No	3356	RPS10	ChIA-PET_Indirect
chr6	34244859	34247946	1	No	3088	RPS10	ChIA-PET_Indirect
chr6	34253947	34257801	1	No	3855	RPS10	ChIA-PET_Indirect
chr6	34268326	34273116	1	No	4791	RPS10	ChIA-PET_Indirect
chr6	34283214	34286512	1	No	3299	RPS10	ChIA-PET_Indirect
chr6	34292520	34295765	1	No	3246	RPS10	ChIA-PET_Indirect
chr6	34303661	34306595	1	No	2935	RPS10	ChIA-PET_Indirect
chr6	34336783	34339574	1	No	2792	RPS10	ChIA-PET_Indirect
chr6	34342189	34346729	1	No	4541	RPS10	ChIA-PET_Indirect
chr6	34349525	34364960	1	Yes	15436	RPS10	ChIA-PET_Indirect
chr6	34372561	34402719	1	Yes	30159	RPS10	ChIA-PET_Indirect
chr6	34403106	34407156	1	No	4051	RPS10	ChIA-PET_Indirect
chr6	34415836	34419033	1	No	3198	RPS10	ChIA-PET_Indirect
chr6	34426024	34429452	1	Yes	3429	RPS10	ChIA-PET_Indirect
chr6	34570143	34573485	1	No	3343	RPS10	ChIA-PET_Indirect
chr6	34574811	34579307	1	No	4497	RPS10	ChIA-PET_Indirect
chr6	34580915	34586023	1	No	5109	RPS10	ChIA-PET_Indirect
chr6	34638884	34642541	1	No	3658	RPS10	ChIA-PET_Indirect
chr6	34854986	34858344	1	No	3359	RPL10A	ChIA-PET_Indirect
chr6	35207933	35225578	1	No	17646	RPL10A	ChIA-PET_Indirect
chr6	35226066	35229330	1	No	3265	RPL10A	ChIA-PET_Indirect
chr6	35230596	35237569	1	No	6974	RPL10A	ChIA-PET_Indirect
chr6	35245132	35248636	1	No	3505	RPL10A	ChIA-PET_Indirect
chr6	35250389	35257008	1	No	6620	RPL10A	ChIA-PET_Indirect
chr6	35257372	35276095	1	No	18724	RPL10A	ChIA-PET_Indirect
chr6	35308405	35314051	1	No	5647	RPL10A	ChIA-PET_Indirect
chr6	35360426	35363519	1	No	3094	RPL10A	ChIA-PET_Indirect
chr6	35386381	35389895	1	No	3515	RPL10A	ChIA-PET_Indirect
chr6	35416150	35480684	1	Yes	64535	RPL10A	ChIA-PET_Indirect
chr6	35486412	35491546	1	No	5135	RPL10A	ChIA-PET_Indirect
chr6	35550214	35554619	1	No	4406	RPL10A	ChIA-PET_Indirect
chr6	35561662	35565304	1	No	3643	RPL10A	ChIA-PET_Indirect
chr6	35635609	35637648	1	No	2040	RPL10A	ChIA-PET_Indirect
chr6	35649127	35664209	1	No	15083	RPL10A	ChIA-PET_Indirect
chr6	35686105	35707240	1	No	21136	RPL10A	ChIA-PET_Indirect
chr6	35709385	35713592	1	No	4208	RPL10A	ChIA-PET_Indirect
chr6	36409443	36412078	1	No	2636	RPL10A	ChIA-PET_Indirect
chr6	43471995	43474995	1	No	3001	RPL27	ChIA-PET_Indirect
chr6	47363681	47365201	1	No	1521	RPL27	ChIA-PET_Indirect
chr6	69229976	69232995	1	No	3020	RPL27	ChIA-PET_Indirect
chr6	83622550	83625550	1	No	3001	RPL27	ChIA-PET_Indirect
chr6	132817708	132821485	1	No	3778	RPS12	ChIA-PET_Indirect
chr6	132832429	132835191	1	No	2763	RPS12	ChIA-PET_Indirect
chr6	132849284	132852259	1	No	2976	RPS12	ChIA-PET_Indirect
chr6	133093368	133095334	1	No	1967	RPS12	ChIA-PET_Indirect
chr6	133106640	133155832	1	Yes	49193	RPS12	ChIA-PET_Indirect
chr6	133156927	133163297	1	No	6371	RPS12	ChIA-PET_Indirect
chr6	133173203	133175904	1	No	2702	RPS12	ChIA-PET_Indirect
chr6	133214191	133217735	1	No	3545	RPS12	ChIA-PET_Indirect
chr6	133253017	133254972	1	No	1956	RPS12	ChIA-PET_Indirect
chr6	133829879	133833202	1	No	3324	RPS12	ChIA-PET_Indirect
chr6	133869645	133873437	1	No	3793	RPS12	ChIA-PET_Indirect
chr6	134257239	134286855	1	No	29617	RPS12	ChIA-PET_Indirect
chr6	134292927	134296382	1	No	3456	RPS12	ChIA-PET_Indirect
chr6	134297855	134300615	1	No	2761	RPS12	ChIA-PET_Indirect
chr6	134300954	134304099	1	No	3146	RPS12	ChIA-PET_Indirect
chr6	134371733	134374606	1	No	2874	RPS12	ChIA-PET_Indirect
chr6	134437513	134439516	1	No	2004	RPS12	ChIA-PET_Indirect
chr6	142364795	142367825	1	No	3031	RPL27	ChIA-PET_Indirect
chr6	156976552	156979532	1	No	2981	RPS8	ChIA-PET_Indirect
chr5	1029607	1032627	1	No	3021	RPL27	ChIA-PET_Indirect
chr5	40745635	40751387	1	No	5753	RPL37	ChIA-PET_Indirect
chr5	40752902	40759487	1	No	6586	RPL37	ChIA-PET_Indirect
chr5	40759710	40764703	1	No	4994	RPL37	ChIA-PET_Indirect
chr5	40765162	40777678	1	No	12517	RPL37	ChIA-PET_Indirect
chr5	40778589	40850648	1	Yes	72060	RPL37	ChIA-PET_Indirect
chr5	40852942	40858364	1	No	5423	RPL37	ChIA-PET_Indirect
chr5	40886752	40889953	1	No	3202	RPL37	ChIA-PET_Indirect
chr5	41856921	41859678	1	No	2758	RPL37	ChIA-PET_Indirect
chr5	41867500	41871930	1	No	4431	RPL37	ChIA-PET_Indirect
chr5	41873319	41878163	1	No	4845	RPL37	ChIA-PET_Indirect
chr5	41881531	41884108	1	No	2578	RPL37	ChIA-PET_Indirect
chr5	41886954	41940715	1	No	53762	RPL37	ChIA-PET_Indirect
chr5	54602090	54605112	1	No	3023	RPL27	ChIA-PET_Indirect
chr5	81540205	81551833	1	No	11629	RPS23	ChIA-PET_Indirect
chr5	81554108	81585092	1	Yes	30985	RPS23	ChIA-PET_Indirect
chr5	81586072	81588614	1	No	2543	RPS23	ChIA-PET_Indirect
chr5	81688454	81692287	1	No	3834	RPS23	ChIA-PET_Indirect
chr5	89936879	89939995	1	No	3117	RPS23	ChIA-PET_Indirect
chr5	96695804	96698803	1	No	3000	RPL27	ChIA-PET_Indirect
chr5	112359196	112362218	1	No	3023	RPL27	ChIA-PET_Indirect
chr5	113025407	113028387	1	No	2981	RPS8	ChIA-PET_Indirect
chr5	133455993	133458993	1	No	3001	RPL27	ChIA-PET_Indirect
chr5	142632275	142633784	1	No	1510	RPL12	ChIA-PET_Indirect
chr5	145493583	145495104	1	No	1522	RPS18	ChIA-PET_Indirect
chr5	149735638	149738710	1	No	3073	RPS14	ChIA-PET_Indirect
chr5	149738724	149748761	1	No	10038	RPS14	ChIA-PET_Indirect
chr5	149775962	149779369	1	No	3408	RPS14	ChIA-PET_Indirect
chr5	149783574	149786355	1	No	2782	RPS14	ChIA-PET_Indirect
chr5	149806191	149814194	1	No	8004	RPS14	ChIA-PET_Indirect
chr5	149814204	149840744	1	Yes	26541	RPS14	ChIA-PET_Indirect
chr5	149860001	149881393	1	Yes	21393	RPS14	ChIA-PET_Indirect
chr5	149882579	149884909	1	No	2331	RPS14	ChIA-PET_Indirect
chr5	149893486	149895481	1	No	1996	RPS14	ChIA-PET_Indirect
chr5	149899285	149906082	1	No	6798	RPS14	ChIA-PET_Indirect
chr5	149921399	149923730	1	No	2332	RPS14	ChIA-PET_Indirect
chr5	149934281	149942788	1	No	8508	RPS14	ChIA-PET_Indirect
chr5	150041072	150043737	1	No	2666	RPS14	ChIA-PET_Indirect
chr5	150047917	150050717	1	No	2801	RPS14	ChIA-PET_Indirect
chr5	161377494	161379014	1	No	1521	RPLP0	ChIA-PET_Indirect
chr4	2757862	2759382	1	No	1521	RPL27	ChIA-PET_Indirect
chr4	6564574	6566094	1	No	1521	RPL27	ChIA-PET_Indirect
chr4	39285294	39289168	1	No	3875	RPL9	ChIA-PET_Indirect
chr4	39307454	39309516	1	No	2063	RPL9	ChIA-PET_Indirect
chr4	39348818	39351727	1	No	2910	RPL9	ChIA-PET_Indirect
chr4	39354426	39356834	1	No	2409	RPL9	ChIA-PET_Indirect
chr4	39363516	39368960	1	No	5445	RPL9	ChIA-PET_Indirect
chr4	39429225	39432860	1	No	3636	RPL9	ChIA-PET_Indirect
chr4	39435966	39472950	1	Yes	36985	RPL9	ChIA-PET_Indirect
chr4	39517972	39520960	1	No	2989	RPL9	ChIA-PET_Indirect
chr4	39522040	39525038	1	No	2999	RPL9	ChIA-PET_Indirect
chr4	39526266	39532427	1	No	6162	RPL9	ChIA-PET_Indirect
chr4	39536385	39538980	1	No	2596	RPL9	ChIA-PET_Indirect
chr4	39611292	39617125	1	No	5834	RPL9	ChIA-PET_Indirect
chr4	39631913	39636011	1	No	4099	RPL9	ChIA-PET_Indirect
chr4	39636943	39642097	1	No	5155	RPL9	ChIA-PET_Indirect
chr4	39697294	39702314	1	No	5021	RPL9	ChIA-PET_Indirect
chr4	39708394	39714261	1	No	5868	RPL9	ChIA-PET_Indirect
chr4	39975273	39980866	1	No	5594	RPL9	ChIA-PET_Indirect
chr4	40038236	40042051	1	No	3816	RPL9	ChIA-PET_Indirect
chr4	40046742	40063998	1	No	17257	RPL9	ChIA-PET_Indirect
chr4	40065061	40067158	1	No	2098	RPL9	ChIA-PET_Indirect
chr4	40205413	40209275	1	No	3863	RPL9	ChIA-PET_Indirect
chr4	40209873	40212387	1	No	2515	RPL9	ChIA-PET_Indirect
chr4	40239050	40242272	1	No	3223	RPL9	ChIA-PET_Indirect
chr4	40311153	40315715	1	No	4563	RPL9	ChIA-PET_Indirect
chr4	40317733	40323291	1	No	5559	RPL9	ChIA-PET_Indirect
chr4	40323725	40328382	1	No	4658	RPL9	ChIA-PET_Indirect
chr4	103260692	103262213	1	No	1522	RPL27	ChIA-PET_Indirect
chr4	109543578	109563299	1	No	19722	RPL34	ChIA-PET_Indirect
chr4	109563739	109580026	1	No	16288	RPL34	ChIA-PET_Indirect
chr4	109580610	109584841	1	No	4232	RPL34	ChIA-PET_Indirect
chr4	109588250	109592864	1	No	4615	RPL34	ChIA-PET_Indirect
chr4	151860886	151869742	1	No	8857	RPS3A	ChIA-PET_Indirect
chr4	151917752	151928060	1	No	10309	RPS3A	ChIA-PET_Indirect
chr4	151928210	151929999	1	No	1790	RPS3A	ChIA-PET_Indirect
chr4	151932388	151958618	1	Yes	26231	RPS3A	ChIA-PET_Indirect
chr4	152022104	152039485	1	Yes	17382	RPS3A	ChIA-PET_Indirect
chr4	152041361	152044945	1	No	3585	RPS3A	ChIA-PET_Indirect
chr4	152047340	152050162	1	No	2823	RPS3A	ChIA-PET_Indirect
chr4	152235679	152239820	1	No	4142	RPS3A	ChIA-PET_Indirect
chr4	152251860	152254823	1	No	2964	RPS3A	ChIA-PET_Indirect
chr3	12524293	12528042	1	No	3750	RPL32	ChIA-PET_Indirect
chr3	12555807	12558163	1	No	2357	RPL32	ChIA-PET_Indirect
chr3	12558740	12560578	1	No	1839	RPL32	ChIA-PET_Indirect
chr3	12584009	12586267	1	No	2259	RPL32	ChIA-PET_Indirect
chr3	12593885	12607997	1	No	14113	RPL32	ChIA-PET_Indirect
chr3	12612054	12614636	1	No	2583	RPL32	ChIA-PET_Indirect
chr3	12614944	12617799	1	No	2856	RPL32	ChIA-PET_Indirect
chr3	12704128	12706975	1	No	2848	RPL32	ChIA-PET_Indirect
chr3	12823552	12828518	1	No	4967	RPL32	ChIA-PET_Indirect
chr3	12834940	12886365	1	Yes	51426	RPL32	ChIA-PET_Indirect
chr3	12886638	12890870	1	No	4233	RPL32	ChIA-PET_Indirect
chr3	12894782	12898530	1	No	3749	RPL32	ChIA-PET_Indirect
chr3	12901947	12921567	1	Yes	19621	RPL32	ChIA-PET_Indirect
chr3	12924670	12929322	1	No	4653	RPL32	ChIA-PET_Indirect
chr3	12929583	12935773	1	Yes	6191	RPL32	ChIA-PET_Indirect
chr3	12936086	12944593	1	Yes	8508	RPL32	ChIA-PET_Indirect
chr3	12949623	12954577	1	No	4955	RPL32	ChIA-PET_Indirect
chr3	12982239	13023379	1	No	41141	RPL32	ChIA-PET_Indirect
chr3	13023466	13065579	1	No	42114	RPL32	ChIA-PET_Indirect
chr3	23833747	23862684	1	No	28938	RPL15	ChIA-PET_Indirect
chr3	23862798	23866767	1	No	3970	RPL15	ChIA-PET_Indirect
chr3	23925022	24001571	1	Yes	76550	RPL15	ChIA-PET_Indirect
chr3	24002378	24005519	1	No	3142	RPL15	ChIA-PET_Indirect
chr3	24007486	24009929	1	No	2444	RPL15	ChIA-PET_Indirect
chr3	24039129	24042717	1	No	3589	RPL15	ChIA-PET_Indirect
chr3	39092478	39097742	1	No	5265	RPSA	ChIA-PET_Indirect
chr3	39123689	39203362	1	No	79674	RPSA	ChIA-PET_Indirect
chr3	39203996	39210834	1	No	6839	RPSA	ChIA-PET_Indirect
chr3	39216596	39233282	1	No	16687	RPSA	ChIA-PET_Indirect
chr3	39234383	39236371	1	No	1989	RPSA	ChIA-PET_Indirect
chr3	39295520	39299426	1	No	3907	RPSA	ChIA-PET_Indirect
chr3	39329356	39334444	1	No	5089	RPSA	ChIA-PET_Indirect
chr3	39401891	39404547	1	No	2657	RPSA	ChIA-PET_Indirect
chr3	39413105	39471672	1	Yes	58568	RPSA	ChIA-PET_Indirect
chr3	39482438	39485027	1	No	2590	RPSA	ChIA-PET_Indirect
chr3	39486717	39490326	1	Yes	3610	RPSA	ChIA-PET_Indirect
chr3	39679240	39681954	1	No	2715	RPSA	ChIA-PET_Indirect
chr3	40227936	40236483	1	No	8548	RPL14	ChIA-PET_Indirect
chr3	40331494	40357927	1	No	26434	RPL14	ChIA-PET_Indirect
chr3	40358877	40361798	1	No	2922	RPL14	ChIA-PET_Indirect
chr3	40368082	40372722	1	No	4641	RPL14	ChIA-PET_Indirect
chr3	40380902	40385362	2	No	4461	RPL14 RPL27	ChIA-PET_Indirect
chr3	40395209	40400364	1	No	5156	RPL14	ChIA-PET_Indirect
chr3	40402003	40404733	1	No	2731	RPL14	ChIA-PET_Indirect
chr3	40418400	40430810	1	No	12411	RPL14	ChIA-PET_Indirect
chr3	40485401	40513944	1	Yes	28544	RPL14	ChIA-PET_Indirect
chr3	40514165	40520799	1	Yes	6635	RPL14	ChIA-PET_Indirect
chr3	40521110	40527787	1	No	6678	RPL14	ChIA-PET_Indirect
chr3	40546245	40549236	1	No	2992	RPL14	ChIA-PET_Indirect
chr3	40549683	40555155	1	No	5473	RPL14	ChIA-PET_Indirect
chr3	40556756	40558749	1	No	1994	RPL14	ChIA-PET_Indirect
chr3	40564266	40568222	1	No	3957	RPL14	ChIA-PET_Indirect
chr3	40569525	40578075	1	No	8551	RPL14	ChIA-PET_Indirect
chr3	47051647	47053167	1	No	1521	RPL27	ChIA-PET_Indirect
chr3	51962518	51980389	1	No	17872	RPL29	ChIA-PET_Indirect
chr3	51980747	52029604	1	Yes	48858	RPL29	ChIA-PET_Indirect
chr3	52033669	52042194	1	Yes	8526	RPL29	ChIA-PET_Indirect
chr3	52046509	52049372	1	No	2864	RPL29	ChIA-PET_Indirect
chr3	52088214	52092499	1	No	4286	RPL29	ChIA-PET_Indirect
chr3	52173334	52176505	1	No	3172	RPL29	ChIA-PET_Indirect
chr3	52176607	52182328	1	No	5722	RPL29	ChIA-PET_Indirect
chr3	52182677	52185776	1	No	3100	RPL29	ChIA-PET_Indirect
chr3	52254575	52260127	1	No	5553	RPL29	ChIA-PET_Indirect
chr3	52264729	52268939	1	No	4211	RPL29	ChIA-PET_Indirect
chr3	52271547	52289047	1	No	17501	RPL29	ChIA-PET_Indirect
chr3	52310538	52315239	1	No	4702	RPL29	ChIA-PET_Indirect
chr3	52321912	52324165	1	No	2254	RPL29	ChIA-PET_Indirect
chr3	52443057	52446273	1	No	3217	RPL29	ChIA-PET_Indirect
chr3	67003281	67004801	1	No	1521	RPL27	ChIA-PET_Indirect
chr3	73158225	73162526	2	No	4302	RPL27 RPS11	ChIA-PET_Indirect
chr3	101291478	101295547	1	No	4070	RPL24	ChIA-PET_Indirect
chr3	101371210	101374028	1	No	2819	RPL24	ChIA-PET_Indirect
chr3	101384024	101404481	1	Yes	20458	RPL24	ChIA-PET_Indirect
chr3	101409248	101412571	1	No	3324	RPL24	ChIA-PET_Indirect
chr3	101443461	101448081	1	No	4621	RPL24	ChIA-PET_Indirect
chr3	101525788	101530235	1	No	4448	RPL24	ChIA-PET_Indirect
chr3	101557613	101561325	1	No	3713	RPL24	ChIA-PET_Indirect
chr3	101561716	101569746	1	No	8031	RPL24	ChIA-PET_Indirect
chr3	101569903	101584157	1	No	14255	RPL24	ChIA-PET_Indirect
chr3	101585005	101589455	1	No	4451	RPL24	ChIA-PET_Indirect
chr3	101590460	101594047	1	No	3588	RPL24	ChIA-PET_Indirect
chr3	101667491	101670371	1	No	2881	RPL24	ChIA-PET_Indirect
chr3	142404033	142407052	1	No	3020	RPL27	ChIA-PET_Indirect
chr3	197474034	197478048	1	No	4015	RPL35A	ChIA-PET_Indirect
chr3	197487442	197492242	1	No	4801	RPL35A	ChIA-PET_Indirect
chr3	197516841	197519593	1	No	2753	RPL35A	ChIA-PET_Indirect
chr3	197528334	197531555	1	No	3222	RPL35A	ChIA-PET_Indirect
chr3	197631607	197634511	1	Yes	2905	RPL35A	ChIA-PET_Indirect
chr3	197643590	197647788	1	No	4199	RPL35A	ChIA-PET_Indirect
chr3	197668482	197674150	1	Yes	5669	RPL35A	ChIA-PET_Indirect
chr3	197678665	197696398	1	Yes	17734	RPL35A	ChIA-PET_Indirect
chr3	197696429	197698793	1	No	2365	RPL35A	ChIA-PET_Indirect
chr3	197698860	197702739	1	No	3880	RPL35A	ChIA-PET_Indirect
chr3	197706895	197710040	1	No	3146	RPL35A	ChIA-PET_Indirect
chr3	197713210	197715931	1	No	2722	RPL35A	ChIA-PET_Indirect
chr3	197748024	197754690	1	No	6667	RPL35A	ChIA-PET_Indirect
chr3	197755801	197761051	1	No	5251	RPL35A	ChIA-PET_Indirect
chr3	197805570	197808794	1	No	3225	RPL35A	ChIA-PET_Indirect
chr2	629009	630529	1	No	1521	RPL27	ChIA-PET_Indirect
chr2	3521346	3528332	1	No	6987	RPS7	ChIA-PET_Indirect
chr2	3579538	3616116	1	No	36579	RPS7	ChIA-PET_Indirect
chr2	3619153	3638679	1	Yes	19527	RPS7	ChIA-PET_Indirect
chr2	3639511	3644641	1	No	5131	RPS7	ChIA-PET_Indirect
chr2	3646034	3649996	1	No	3963	RPS7	ChIA-PET_Indirect
chr2	3650408	3653517	1	No	3110	RPS7	ChIA-PET_Indirect
chr2	3697137	3700350	1	No	3214	RPS7	ChIA-PET_Indirect
chr2	16123133	16126133	1	No	3001	RPL27	ChIA-PET_Indirect
chr2	18028860	18031859	1	No	3000	RPL27	ChIA-PET_Indirect
chr2	33489830	33492830	1	No	3001	RPL27	ChIA-PET_Indirect
chr2	55254027	55279887	1	No	25861	RPS27A	ChIA-PET_Indirect
chr2	55279991	55288925	1	No	8935	RPS27A	ChIA-PET_Indirect
chr2	55322679	55324935	1	No	2257	RPS27A	ChIA-PET_Indirect
chr2	55325086	55327233	1	No	2148	RPS27A	ChIA-PET_Indirect
chr2	55332257	55335062	1	No	2806	RPS27A	ChIA-PET_Indirect
chr2	55335301	55344768	1	Yes	9468	RPS27A	ChIA-PET_Indirect
chr2	55345173	55351084	1	No	5912	RPS27A	ChIA-PET_Indirect
chr2	55356344	55371606	1	Yes	15263	RPS27A	ChIA-PET_Indirect
chr2	55382949	55387132	1	Yes	4184	RPS27A	ChIA-PET_Indirect
chr2	55394987	55400290	1	Yes	5304	RPS27A	ChIA-PET_Indirect
chr2	55400698	55405153	1	Yes	4456	RPS27A	ChIA-PET_Indirect
chr2	55439611	55442665	1	No	3055	RPS27A	ChIA-PET_Indirect
chr2	55443665	55483393	1	Yes	39729	RPS27A	ChIA-PET_Indirect
chr2	55492366	55497816	1	No	5451	RPS27A	ChIA-PET_Indirect
chr2	55506695	55512310	1	No	5616	RPS27A	ChIA-PET_Indirect
chr2	55643936	55648492	1	No	4557	RPS27A	ChIA-PET_Indirect
chr2	55815692	55818245	1	No	2554	RPS27A	ChIA-PET_Indirect
chr2	55825941	55841032	1	No	15092	RPS27A	ChIA-PET_Indirect
chr2	55843080	55846218	1	No	3139	RPS27A	ChIA-PET_Indirect
chr2	55847222	55862138	1	No	14917	RPS27A	ChIA-PET_Indirect
chr2	55873560	55876152	1	No	2593	RPS27A	ChIA-PET_Indirect
chr2	55919047	55922552	1	No	3506	RPS27A	ChIA-PET_Indirect
chr2	62115096	62117296	1	No	2201	RPS11	ChIA-PET_Indirect
chr2	101033038	101035627	1	No	2590	RPL31	ChIA-PET_Indirect
chr2	101171282	101176051	1	No	4770	RPL31	ChIA-PET_Indirect
chr2	101177732	101180772	1	No	3041	RPL31	ChIA-PET_Indirect
chr2	101610225	101635563	1	Yes	25339	RPL31	ChIA-PET_Indirect
chr2	101639931	101642247	1	No	2317	RPL31	ChIA-PET_Indirect
chr2	102314758	102316278	1	No	1521	RPL27	ChIA-PET_Indirect
chr2	117227336	117230336	1	No	3001	RPL27	ChIA-PET_Indirect
chr2	131555550	131558550	1	No	3001	RPL27	ChIA-PET_Indirect
chr2	150222216	150223743	1	No	1528	RPL27	ChIA-PET_Indirect
chr2	153035231	153038231	1	No	3001	RPL27	ChIA-PET_Indirect
chr2	173017920	173020920	1	No	3001	RPL27	ChIA-PET_Indirect
chr2	192281175	192282695	1	No	1521	RPL27	ChIA-PET_Indirect
chr2	205935723	205938723	1	No	3001	RPL27	ChIA-PET_Indirect
chr2	217273958	217278815	1	No	4858	RPL37A	ChIA-PET_Indirect
chr2	217288872	217292073	1	No	3202	RPL37A	ChIA-PET_Indirect
chr2	217341312	217360419	1	No	19108	RPL37A	ChIA-PET_Indirect
chr2	217364526	217378155	1	Yes	13630	RPL37A	ChIA-PET_Indirect
chr1	2438360	2441340	1	No	2981	RPL27	ChIA-PET_Indirect
chr1	3267037	3270061	1	No	3025	RPL27	ChIA-PET_Indirect
chr1	6095295	6098572	1	No	3278	RPL22	ChIA-PET_Indirect
chr1	6139789	6141898	1	No	2110	RPL22	ChIA-PET_Indirect
chr1	6201645	6204458	1	No	2814	RPL22	ChIA-PET_Indirect
chr1	6205856	6209921	1	No	4066	RPL22	ChIA-PET_Indirect
chr1	6215629	6221124	1	No	5496	RPL22	ChIA-PET_Indirect
chr1	6222093	6309237	1	Yes	87145	RPL22	ChIA-PET_Indirect
chr1	6311205	6315232	1	No	4028	RPL22	ChIA-PET_Indirect
chr1	6319511	6321696	1	No	2186	RPL22	ChIA-PET_Indirect
chr1	6400470	6407187	1	No	6718	RPL22	ChIA-PET_Indirect
chr1	6452801	6455583	1	No	2783	RPL22	ChIA-PET_Indirect
chr1	7720421	7723441	1	No	3021	RPL27	ChIA-PET_Indirect
chr1	11537671	11539191	1	No	1521	RPL27	ChIA-PET_Indirect
chr1	23345416	23347578	1	No	2163	RPL11	ChIA-PET_Indirect
chr1	23639243	23641759	1	No	2517	RPL11	ChIA-PET_Indirect
chr1	23653305	23655995	1	No	2691	RPL11	ChIA-PET_Indirect
chr1	23660502	23699417	1	No	38916	RPL11	ChIA-PET_Indirect
chr1	23705980	23708311	1	No	2332	RPL11	ChIA-PET_Indirect
chr1	23709209	23712657	1	No	3449	RPL11	ChIA-PET_Indirect
chr1	23726164	23732048	1	No	5885	RPL11	ChIA-PET_Indirect
chr1	23750956	23753960	1	No	3005	RPL11	ChIA-PET_Indirect
chr1	23769473	23773302	1	No	3830	RPL11	ChIA-PET_Indirect
chr1	23809202	23812754	1	No	3553	RPL11	ChIA-PET_Indirect
chr1	23845294	23863966	1	Yes	18673	RPL11	ChIA-PET_Indirect
chr1	23869455	23900686	1	Yes	31232	RPL11	ChIA-PET_Indirect
chr1	23900755	23903538	1	Yes	2784	RPL11	ChIA-PET_Indirect
chr1	23956507	23961410	1	Yes	4904	RPL11	ChIA-PET_Indirect
chr1	23962489	23968315	1	Yes	5827	RPL11	ChIA-PET_Indirect
chr1	23989969	23995849	1	No	5881	RPL11	ChIA-PET_Indirect
chr1	24000103	24003279	1	Yes	3177	RPL11	ChIA-PET_Indirect
chr1	24005132	24007497	1	No	2366	RPL11	ChIA-PET_Indirect
chr1	24009143	24012567	1	No	3425	RPL11	ChIA-PET_Indirect
chr1	24015443	24041046	1	Yes	25604	RPL11	ChIA-PET_Indirect
chr1	24041853	24048299	1	No	6447	RPL11	ChIA-PET_Indirect
chr1	24051176	24084256	1	Yes	33081	RPL11	ChIA-PET_Indirect
chr1	24085323	24133874	1	No	48552	RPL11	ChIA-PET_Indirect
chr1	24150377	24153455	1	No	3079	RPL11	ChIA-PET_Indirect
chr1	24193105	24196373	1	No	3269	RPL11	ChIA-PET_Indirect
chr1	24244996	24248629	1	No	3634	RPL11	ChIA-PET_Indirect
chr1	24284265	24288423	1	No	4159	RPL11	ChIA-PET_Indirect
chr1	24294125	24296532	1	No	2408	RPL11	ChIA-PET_Indirect
chr1	24305208	24309531	1	No	4324	RPL11	ChIA-PET_Indirect
chr1	28835587	28839180	1	No	3594	RPS8	ChIA-PET_Indirect
chr1	28973524	28975556	1	No	2033	RPL18	ChIA-PET_Indirect
chr1	41825487	41828510	1	No	3024	RPL27	ChIA-PET_Indirect
chr1	44411034	44414145	1	No	3112	RPS8	ChIA-PET_Indirect
chr1	44499219	44501952	1	No	2734	RPS8	ChIA-PET_Indirect
chr1	44732757	44735832	1	No	3076	RPS8	ChIA-PET_Indirect
chr1	45066190	45231322	1	No	165133	RPS8	ChIA-PET_Indirect
chr1	45231359	45238991	1	No	7633	RPS8	ChIA-PET_Indirect
chr1	45242356	45315133	1	Yes	72778	RPS8	ChIA-PET_Indirect
chr1	45360968	45364270	1	No	3303	RPS8	ChIA-PET_Indirect
chr1	45372834	45376250	1	No	3417	RPS8	ChIA-PET_Indirect
chr1	45395492	45398129	1	No	2638	RPS8	ChIA-PET_Indirect
chr1	45413425	45416929	1	No	3505	RPS8	ChIA-PET_Indirect
chr1	45426633	45429311	1	No	2679	RPS8	ChIA-PET_Indirect
chr1	45440779	45443928	1	No	3150	RPS8	ChIA-PET_Indirect
chr1	45449365	45456835	1	No	7471	RPS8	ChIA-PET_Indirect
chr1	45459939	45490695	1	No	30757	RPS8	ChIA-PET_Indirect
chr1	45502768	45506079	1	No	3312	RPS8	ChIA-PET_Indirect
chr1	45552881	45556279	1	No	3399	RPS8	ChIA-PET_Indirect
chr1	45656150	45660239	1	No	4090	RPS8	ChIA-PET_Indirect
chr1	45660402	45665665	1	No	5264	RPS8	ChIA-PET_Indirect
chr1	45687172	45689611	1	No	2440	RPS8	ChIA-PET_Indirect
chr1	45728961	45731095	1	No	2135	RPS8	ChIA-PET_Indirect
chr1	45761064	45774853	1	No	13790	RPS8	ChIA-PET_Indirect
chr1	45789647	45824745	1	No	35099	RPS8	ChIA-PET_Indirect
chr1	45826086	45829003	1	No	2918	RPS8	ChIA-PET_Indirect
chr1	45909662	45912748	1	No	3087	RPS8	ChIA-PET_Indirect
chr1	45956867	45962141	1	No	5275	RPS8	ChIA-PET_Indirect
chr1	45963397	45969763	1	No	6367	RPS8	ChIA-PET_Indirect
chr1	45974971	45980027	1	No	5057	RPS8	ChIA-PET_Indirect
chr1	45980210	45995142	1	No	14933	RPS8	ChIA-PET_Indirect
chr1	46000756	46004388	1	No	3633	RPS8	ChIA-PET_Indirect
chr1	46012797	46020877	1	No	8081	RPS8	ChIA-PET_Indirect
chr1	46027383	46031595	1	No	4213	RPS8	ChIA-PET_Indirect
chr1	46031699	46070990	1	No	39292	RPS8	ChIA-PET_Indirect
chr1	46077080	46080053	1	No	2974	RPS8	ChIA-PET_Indirect
chr1	46080346	46084237	1	No	3892	RPS8	ChIA-PET_Indirect
chr1	46089890	46092822	1	No	2933	RPS8	ChIA-PET_Indirect
chr1	46132666	46135689	1	No	3024	RPS8	ChIA-PET_Indirect
chr1	46146069	46149736	1	No	3668	RPS8	ChIA-PET_Indirect
chr1	46150752	46155740	1	No	4989	RPS8	ChIA-PET_Indirect
chr1	46215070	46217798	1	No	2729	RPS8	ChIA-PET_Indirect
chr1	46327605	46330996	1	No	3392	RPS8	ChIA-PET_Indirect
chr1	46711116	46714432	1	No	3317	RPS8	ChIA-PET_Indirect
chr1	46767330	46769900	1	No	2571	RPS8	ChIA-PET_Indirect
chr1	92753354	92762557	1	No	9204	RPL5	ChIA-PET_Indirect
chr1	92762794	92765730	1	No	2937	RPL5	ChIA-PET_Indirect
chr1	93215740	93221127	1	No	5388	RPL5	ChIA-PET_Indirect
chr1	93222182	93225825	1	No	3644	RPL5	ChIA-PET_Indirect
chr1	93248724	93260264	1	No	11541	RPL5	ChIA-PET_Indirect
chr1	93275686	93278447	1	No	2762	RPL5	ChIA-PET_Indirect
chr1	93283818	93322646	1	Yes	38829	RPL5	ChIA-PET_Indirect
chr1	93489723	93491874	1	No	2152	RPL5	ChIA-PET_Indirect
chr1	93535454	93537816	1	No	2363	RPL5	ChIA-PET_Indirect
chr1	93541677	93546567	1	Yes	4891	RPL5	ChIA-PET_Indirect
chr1	93558112	93561529	1	No	3418	RPL5	ChIA-PET_Indirect
chr1	93644888	93649088	1	No	4201	RPL5	ChIA-PET_Indirect
chr1	117602274	117605274	1	No	3001	RPL27	ChIA-PET_Indirect
chr1	151145784	151147284	1	No	1501	RPL27	ChIA-PET_Indirect
chr1	153536900	153539436	1	No	2537	RPS27	ChIA-PET_Indirect
chr1	153572971	153645171	1	No	72201	RPS27	ChIA-PET_Indirect
chr1	153645392	153647904	1	No	2513	RPS27	ChIA-PET_Indirect
chr1	153651108	153654010	1	No	2903	RPS27	ChIA-PET_Indirect
chr1	153669451	153672333	1	No	2883	RPS27	ChIA-PET_Indirect
chr1	153734009	153737042	1	No	3034	RPS27	ChIA-PET_Indirect
chr1	153739609	153758068	1	No	18460	RPS27	ChIA-PET_Indirect
chr1	153759455	153765240	1	No	5786	RPS27	ChIA-PET_Indirect
chr1	153765340	153786084	1	No	20745	RPS27	ChIA-PET_Indirect
chr1	153798955	153802032	1	No	3078	RPS27	ChIA-PET_Indirect
chr1	153885733	153980746	1	Yes	95014	RPS27	ChIA-PET_Indirect
chr1	154127758	154134364	1	No	6607	RPS27	ChIA-PET_Indirect
chr1	154134476	154162394	1	No	27919	RPS27	ChIA-PET_Indirect
chr1	154162933	154167291	1	No	4359	RPS27	ChIA-PET_Indirect
chr1	154170149	154212661	1	No	42513	RPS27	ChIA-PET_Indirect
chr1	154228810	154231860	1	No	3051	RPS27	ChIA-PET_Indirect
chr1	154239298	154241471	1	No	2174	RPS27	ChIA-PET_Indirect
chr1	154243401	154246301	1	No	2901	RPS27	ChIA-PET_Indirect
chr1	154295331	154297621	1	No	2291	RPS27	ChIA-PET_Indirect
chr1	154323255	154327327	1	No	4073	RPS27	ChIA-PET_Indirect
chr1	160080964	160083988	1	No	3025	RPL27	ChIA-PET_Indirect
chr1	201561210	201564233	1	No	3024	RPL27	ChIA-PET_Indirect
chr1	210547543	210549064	1	No	1522	RPS8	ChIA-PET_Indirect
chr1	235121588	235123090	1	No	1503	RPL27	ChIA-PET_Indirect
chr1	237288266	237291266	1	No	3001	RPL27	ChIA-PET_Indirect
chr1	239273884	239275405	1	No	1522	RPL27	ChIA-PET_Indirect
chr9	18930120	18933009	1	No	2890	RPS6	ChIA-PET_Indirect
chr9	19199960	19203402	1	No	3443	RPS6	ChIA-PET_Indirect
chr9	19229513	19231882	1	No	2370	RPS6	ChIA-PET_Indirect
chr9	19354585	19378465	1	Yes	23881	RPS6	ChIA-PET_Indirect
chr9	19381948	19385941	1	Yes	3994	RPS6	ChIA-PET_Indirect
chr9	19386645	19388977	1	No	2333	RPS6	ChIA-PET_Indirect
chr9	19403378	19417149	1	Yes	13772	RPS6	ChIA-PET_Indirect
chr9	19454139	19458223	1	No	4085	RPS6	ChIA-PET_Indirect
chr9	34666843	34668363	1	No	1521	RPL27	ChIA-PET_Indirect
chr9	36581200	36584200	1	No	3001	RPL27	ChIA-PET_Indirect
chr9	71419702	71421202	1	No	1501	RPL27	ChIA-PET_Indirect
chr9	81064898	81067896	1	No	2999	RPL27	ChIA-PET_Indirect
chr9	93204374	93205874	1	No	1501	RPL27	ChIA-PET_Indirect
chr9	127457519	127459635	1	No	2117	RPL35	ChIA-PET_Indirect
chr9	127512579	127546335	1	No	33757	RPL35	ChIA-PET_Indirect
chr9	127554129	127559102	1	No	4974	RPL35	ChIA-PET_Indirect
chr9	127599976	127605101	1	No	5126	RPL35	ChIA-PET_Indirect
chr9	127609375	127658682	1	Yes	49308	RPL35	ChIA-PET_Indirect
chr9	127661925	127664466	1	No	2542	RPL35	ChIA-PET_Indirect
chr9	127672497	127678413	1	No	5917	RPL35	ChIA-PET_Indirect
chr9	127689591	127694209	1	No	4619	RPL35	ChIA-PET_Indirect
chr9	127700992	127717080	1	No	16089	RPL35	ChIA-PET_Indirect
chr9	127743261	127746048	1	No	2788	RPL35	ChIA-PET_Indirect
chr9	127904553	127909768	1	No	5216	RPL35	ChIA-PET_Indirect
chr9	127949966	127953797	1	No	3832	RPL35	ChIA-PET_Indirect
chr9	127960494	127965299	1	No	4806	RPL35	ChIA-PET_Indirect
chr9	127976576	127984523	1	No	7948	RPL35	ChIA-PET_Indirect
chr9	127984658	128006933	1	No	22276	RPL35	ChIA-PET_Indirect
chr9	128016693	128019792	1	No	3100	RPL35	ChIA-PET_Indirect
chr9	128021549	128030998	1	No	9450	RPL35	ChIA-PET_Indirect
chr9	128134869	128139082	1	No	4214	RPL35	ChIA-PET_Indirect
chr9	129966786	129970517	1	No	3732	RPL12	ChIA-PET_Indirect
chr9	129984815	129989435	1	No	4621	RPL12	ChIA-PET_Indirect
chr9	130005328	130008485	1	No	3158	RPL12	ChIA-PET_Indirect
chr9	130050852	130053026	1	No	2175	RPL12	ChIA-PET_Indirect
chr9	130074230	130077877	1	No	3648	RPL12	ChIA-PET_Indirect
chr9	130150370	130162348	1	No	11979	RPL12	ChIA-PET_Indirect
chr9	130164986	130172540	1	No	7555	RPL12	ChIA-PET_Indirect
chr9	130173183	130228071	1	Yes	54889	RPL12	ChIA-PET_Indirect
chr9	130228487	130231385	1	No	2899	RPL12	ChIA-PET_Indirect
chr9	130236945	130239414	1	No	2470	RPL12	ChIA-PET_Indirect
chr9	130241165	130244142	1	No	2978	RPL12	ChIA-PET_Indirect
chr9	130262802	130271297	1	No	8496	RPL12	ChIA-PET_Indirect
chr9	130283441	130287986	1	No	4546	RPL12	ChIA-PET_Indirect
chr9	130304717	130309718	1	No	5002	RPL12	ChIA-PET_Indirect
chr9	130315628	130345161	1	No	29534	RPL12	ChIA-PET_Indirect
chr9	130482041	130494801	1	No	12761	RPL12	ChIA-PET_Indirect
chr9	130494822	130499162	1	No	4341	RPL12	ChIA-PET_Indirect
chr9	130501098	130506153	1	No	5056	RPL12	ChIA-PET_Indirect
chr9	130524984	130538503	1	No	13520	RPL12	ChIA-PET_Indirect
chr9	130538762	130544082	1	No	5321	RPL12	ChIA-PET_Indirect
chr9	130545581	130594790	1	No	49210	RPL12	ChIA-PET_Indirect
chr9	130623720	130626761	1	No	3042	RPL12	ChIA-PET_Indirect
chr9	130630748	130635949	1	No	5202	RPL12	ChIA-PET_Indirect
chr9	130636255	130640749	1	No	4495	RPL12	ChIA-PET_Indirect
chr9	130658693	130664055	1	No	5363	RPL12	ChIA-PET_Indirect
chr9	130679925	130684419	1	No	4495	RPL12	ChIA-PET_Indirect
chr9	130687482	130689993	1	No	2512	RPL12	ChIA-PET_Indirect
chr9	130690516	130692698	1	No	2183	RPL12	ChIA-PET_Indirect
chr9	133305320	133306840	1	No	1521	RPL27	ChIA-PET_Indirect
chr9	135914151	135916532	1	No	2382	RPL7A	ChIA-PET_Indirect
chr9	135917007	135921006	1	No	4000	RPL7A	ChIA-PET_Indirect
chr9	135922600	135925776	1	No	3177	RPL7A	ChIA-PET_Indirect
chr9	135929962	135932982	1	No	3021	RPL27	ChIA-PET_Indirect
chr9	135970051	136032108	1	No	62058	RPL7A	ChIA-PET_Indirect
chr9	136032122	136045619	1	No	13498	RPL7A	ChIA-PET_Indirect
chr9	136054061	136056568	1	No	2508	RPL7A	ChIA-PET_Indirect
chr9	136058493	136060419	1	No	1927	RPL7A	ChIA-PET_Indirect
chr9	136061581	136064574	1	No	2994	RPL7A	ChIA-PET_Indirect
chr9	136111738	136116675	1	No	4938	RPL7A	ChIA-PET_Indirect
chr9	136120891	136127992	1	No	7102	RPL7A	ChIA-PET_Indirect
chr9	136148125	136150585	1	No	2461	RPL7A	ChIA-PET_Indirect
chr9	136179033	136182783	1	No	3751	RPL7A	ChIA-PET_Indirect
chr9	136185319	136192689	1	No	7371	RPL7A	ChIA-PET_Indirect
chr9	136192882	136252656	1	Yes	59775	RPL7A	ChIA-PET_Indirect
chr9	136252867	136287119	1	No	34253	RPL7A	ChIA-PET_Indirect
chr9	136301943	136305102	1	No	3160	RPL7A	ChIA-PET_Indirect
chr9	136324817	136326636	1	No	1820	RPL7A	ChIA-PET_Indirect
chr9	136326696	136329564	1	No	2869	RPL7A	ChIA-PET_Indirect
chr9	136333296	136336142	1	No	2847	RPL7A	ChIA-PET_Indirect
chr9	136348621	136351755	1	No	3135	RPL7A	ChIA-PET_Indirect
chr9	139539137	139542137	1	No	3001	RPL27	ChIA-PET_Indirect
chr9	140081990	140084990	1	No	3001	RPL27	ChIA-PET_Indirect
chr9	140403951	140406971	1	No	3021	RPL27	ChIA-PET_Indirect
chr8	9007471	9010491	1	No	3021	RPL27	ChIA-PET_Indirect
chr8	21897915	21899435	1	No	1521	RPL27	ChIA-PET_Indirect
chr8	24233968	24236968	1	No	3001	RPL27	ChIA-PET_Indirect
chr8	35678069	35679569	1	No	1501	RPL27	ChIA-PET_Indirect
chr8	48018253	48019773	1	No	1521	RPL27	ChIA-PET_Indirect
chr8	56678007	56682064	1	No	4058	RPS20	ChIA-PET_Indirect
chr8	56682700	56700882	1	No	18183	RPS20	ChIA-PET_Indirect
chr8	56704460	56707387	1	No	2928	RPS20	ChIA-PET_Indirect
chr8	56716243	56719969	1	No	3727	RPS20	ChIA-PET_Indirect
chr8	56730065	56731856	1	No	1792	RPS20	ChIA-PET_Indirect
chr8	56751096	56754594	1	No	3499	RPS20	ChIA-PET_Indirect
chr8	56755535	56763653	1	No	8119	RPS20	ChIA-PET_Indirect
chr8	56764375	56767346	1	No	2972	RPS20	ChIA-PET_Indirect
chr8	56767926	56772088	1	No	4163	RPS20	ChIA-PET_Indirect
chr8	56772385	56776934	1	No	4550	RPS20	ChIA-PET_Indirect
chr8	56777275	56781789	1	No	4515	RPS20	ChIA-PET_Indirect
chr8	56781938	56783991	1	No	2054	RPS20	ChIA-PET_Indirect
chr8	56790917	56802514	1	No	11598	RPS20	ChIA-PET_Indirect
chr8	56851197	56855426	1	No	4230	RPS20	ChIA-PET_Indirect
chr8	56878723	56886970	1	No	8248	RPS20	ChIA-PET_Indirect
chr8	56942238	56946251	1	No	4014	RPS20	ChIA-PET_Indirect
chr8	56956436	56960972	1	No	4537	RPS20	ChIA-PET_Indirect
chr8	56963735	56995621	1	Yes	31887	RPS20	ChIA-PET_Indirect
chr8	56996697	57003082	1	No	6386	RPS20	ChIA-PET_Indirect
chr8	57005559	57008946	1	Yes	3388	RPS20	ChIA-PET_Indirect
chr8	57028529	57031790	1	No	3262	RPS20	ChIA-PET_Indirect
chr8	57111096	57141291	1	No	30196	RPS20	ChIA-PET_Indirect
chr8	74179254	74182605	1	No	3352	RPL7	ChIA-PET_Indirect
chr8	74189053	74229155	1	Yes	40103	RPL7	ChIA-PET_Indirect
chr8	74232438	74236767	1	No	4330	RPL7	ChIA-PET_Indirect
chr8	74237232	74239526	1	No	2295	RPL7	ChIA-PET_Indirect
chr8	74267711	74270660	1	No	2950	RPL7	ChIA-PET_Indirect
chr8	74339686	74342977	1	No	3292	RPL7	ChIA-PET_Indirect
chr8	74578210	74581013	1	No	2804	RPL7	ChIA-PET_Indirect
chr8	74951029	74954049	1	No	3021	RPL27	ChIA-PET_Indirect
chr8	91153836	91156836	1	No	3001	RPL27	ChIA-PET_Indirect
chr8	99039776	99056106	1	Yes	16331	RPL30	ChIA-PET_Indirect
chr8	99059380	99068037	1	No	8658	RPL30	ChIA-PET_Indirect
chr8	99099813	99102793	1	No	2981	RPL30	ChIA-PET_Indirect
chr8	99125093	99132454	1	No	7362	RPL30	ChIA-PET_Indirect
chr8	99135509	99138109	1	No	2601	RPL30	ChIA-PET_Indirect
chr8	99138676	99141929	1	No	3254	RPL30	ChIA-PET_Indirect
chr8	118705753	118707273	1	No	1521	RPL27	ChIA-PET_Indirect
chr8	145148931	145151663	1	No	2733	RPL8	ChIA-PET_Indirect
chr8	145548939	145553426	1	No	4488	RPL8	ChIA-PET_Indirect
chr8	145559300	145562424	1	No	3125	RPL8	ChIA-PET_Indirect
chr8	145580157	145585590	1	No	5434	RPL8	ChIA-PET_Indirect
chr8	145593616	145601189	1	No	7574	RPL8	ChIA-PET_Indirect
chr8	145614057	145774344	1	No	160288	RPL8	ChIA-PET_Indirect
chr8	145777310	145779883	1	No	2574	RPL8	ChIA-PET_Indirect
chr8	145800919	145803459	1	No	2541	RPL8	ChIA-PET_Indirect
chr8	145822769	145825017	1	No	2249	RPL8	ChIA-PET_Indirect
chr8	145894990	145900196	1	No	5207	RPL8	ChIA-PET_Indirect
chr8	145901361	145906489	1	No	5129	RPL8	ChIA-PET_Indirect
chr8	145908444	145913391	1	No	4948	RPL8	ChIA-PET_Indirect
chr8	145924930	145927770	1	No	2841	RPL8	ChIA-PET_Indirect
chr8	145953524	145957055	1	No	3532	RPL8	ChIA-PET_Indirect
chr8	145966827	145969504	1	No	2678	RPL8	ChIA-PET_Indirect
chr8	145977459	145995622	1	No	18164	RPL8	ChIA-PET_Indirect
chr8	145996209	146036186	1	Yes	39978	RPL8	ChIA-PET_Indirect
chr8	146044126	146068066	1	No	23941	RPL8	ChIA-PET_Indirect
chr8	146071620	146080936	1	No	9317	RPL8	ChIA-PET_Indirect
chr8	146110844	146113593	1	No	2750	RPL8	ChIA-PET_Indirect
chr8	146122566	146129394	1	No	6829	RPL8	ChIA-PET_Indirect
chr8	146133889	146136860	1	No	2972	RPL8	ChIA-PET_Indirect
chr8	146144304	146148211	1	No	3908	RPL8	ChIA-PET_Indirect
chr8	146219740	146223637	1	No	3898	RPL8	ChIA-PET_Indirect
chr8	146224534	146230760	1	No	6227	RPL8	ChIA-PET_Indirect
chr22	23441412	23442934	1	No	1523	RPL27	ChIA-PET_Indirect
chr22	39538940	39551800	1	No	12861	RPL3	ChIA-PET_Indirect
chr22	39561532	39576299	1	No	14768	RPL3	ChIA-PET_Indirect
chr22	39601107	39604901	1	No	3795	RPL3	ChIA-PET_Indirect
chr22	39614404	39618295	1	No	3892	RPL3	ChIA-PET_Indirect
chr22	39621204	39652739	1	Yes	31536	RPL3	ChIA-PET_Indirect
chr22	39671200	39673824	1	No	2625	RPL3	ChIA-PET_Indirect
chr22	39678278	39683016	1	No	4739	RPL3	ChIA-PET_Indirect
chr22	39683039	39714228	1	Yes	31190	RPL3	ChIA-PET_Indirect
chr22	39718455	39725847	1	No	7393	RPL3	ChIA-PET_Indirect
chr22	39734158	39739013	1	No	4856	RPL3	ChIA-PET_Indirect
chr22	39744551	39759697	1	No	15147	RPL3	ChIA-PET_Indirect
chr22	39792520	39797933	1	No	5414	RPL3	ChIA-PET_Indirect
chr22	39823303	39826604	1	No	3302	RPL3	ChIA-PET_Indirect
chr22	39848250	39855649	1	No	7400	RPL3	ChIA-PET_Indirect
chr22	39856435	39865977	1	No	9543	RPL3	ChIA-PET_Indirect
chr22	39866344	39873013	1	No	6670	RPL3	ChIA-PET_Indirect
chr22	39873021	39879941	1	No	6921	RPL3	ChIA-PET_Indirect
chr22	39881710	39932499	1	No	50790	RPL3	ChIA-PET_Indirect
chr22	39934963	39936567	1	No	1605	RPL3	ChIA-PET_Indirect
chr22	39955898	39958488	1	No	2591	RPL3	ChIA-PET_Indirect
chr22	40436414	40443280	1	No	6867	RPL3	ChIA-PET_Indirect
