# Supplementary material for: Integrative analyses shed new light on human ribosomal protein gene regulation
Source: Sci Rep. 2016 Jun 27;6:28619. doi: 10.1038/srep28619 (PMC4921865; doi:10.1038/srep28619)
Supplement: supplementary table s4 [file srep28619-s5.xls]

## Sheet: Intersection85%_Union85%_Ref
Motif from literature	Consensus Sequence	Reference
Motif1	AAAAAT	Hariharan, Narayanan, and Robert P. Perry. "Functional dissection of a mouse ribosomal protein promoter: significance of the polypyrimidine initiator and an element in the TATA-box region." Proceedings of the National Academy of Sciences 87.4 (1990): 1526-1530.
Motif2	AAUAAA	Wiedemann, LEANNE M., and ROBERT P. Perry. "Characterization of the expressed gene and several processed pseudogenes for the mouse ribosomal protein L30 gene family." Molecular and cellular biology 4.11 (1984): 2518-2528.
Motif3	AGCKGGACTRWACCA	Davies, Brendan, and Mike Fried. "The L19 ribosomal protein gene (RPL19): gene organization, chromosomal mapping, and novel promoter region." Genomics 25.2 (1995): 372-380.
Motif4	CAGCCTCC	Meyuhas, Oded, and Athalia Klein. "The mouse ribosomal protein L7 gene. Its primary structure and functional analysis of the promoter region." Journal of Biological Chemistry 265.20 (1990): 11465-11473.
Motif5	CATCATA	Wiedemann, LEANNE M., and ROBERT P. Perry. "Characterization of the expressed gene and several processed pseudogenes for the mouse ribosomal protein L30 gene family." Molecular and cellular biology 4.11 (1984): 2518-2528.
Motif6	CTTTCC	Draptchinskaia, Natalia, et al. "The gene encoding ribosomal protein S19 is mutated in Diamond-Blackfan anaemia." Nature genetics 21.2 (1999): 169-175.
Motif7	GTGCGCATGT	Davies, Brendan, and Mike Fried. "The L19 ribosomal protein gene (RPL19): gene organization, chromosomal mapping, and novel promoter region." Genomics 25.2 (1995): 372-380.
Motif8	TAGAAGA	Wiedemann, LEANNE M., and ROBERT P. Perry. "Characterization of the expressed gene and several processed pseudogenes for the mouse ribosomal protein L30 gene family." Molecular and cellular biology 4.11 (1984): 2518-2528.
Motif9	TCGCGAGA	Rebane, Ana, et al. "A novel snoRNA (U73) is encoded within the introns of the human and mouse ribosomal protein S3a genes." Gene 210.2 (1998): 255-263.
Motif10	TGACGTCA	Higa, Sayomi, et al. "Gene organization and sequence of the region containing the ribosomal protein genes RPL13A and RPS11 in the human genome and conserved features in the mouse genome." Gene 240.2 (1999): 371-377.
Group1	CTTCCYTYYTC	Wagner, M. I. C. H. A. E. L., and ROBERT P. Perry. "Characterization of the multigene family encoding the mouse S16 ribosomal protein: strategy for distinguishing an expressed gene from its processed pseudogene counterparts by an analysis of total genomic DNA." Molecular and cellular biology 5.12 (1985): 3560-3576.
Group1	YC+1TYTYY	Parry, Trevor J., et al. "The TCT motif, a key component of an RNA polymerase II transcription system for the translational machinery." Genes & development 24.18 (2010): 2013-2018.
Group2	GTTCCCACGG	Tasheva, Elena S., and Donald J. Roufa. "Regulation of human RPS14 transcription by intronic antisense RNAs and ribosomal protein S14." Genes & development 9.3 (1995): 304-316.
Group2	CCGTGGGAAC	Overman, Paul F., et al. "Multiple regulatory elements ensure accurate transcription of a human ribosomal protein gene." Somatic cell and molecular genetics 19.4 (1993): 347-362.
Group3	RCCGGAAR	Zinn, Andrew R., et al. "Structure and function of ribosomal protein S4 genes on the human and mouse sex chromosomes." Molecular and cellular biology 14.4 (1994): 2485-2492.
Group3	CCGGAAR	Tasheva, Elena S., and Donald J. Roufa. "Regulation of human RPS14 transcription by intronic antisense RNAs and ribosomal protein S14." Genes & development 9.3 (1995): 304-316.
Group3	TTCCGG	Overman, Paul F., et al. "Multiple regulatory elements ensure accurate transcription of a human ribosomal protein gene." Somatic cell and molecular genetics 19.4 (1993): 347-362.
Group3	GAGCCGGAAGTG	Yoganathan, T., N. K. Bhat, and B. H. Sells. "A positive regulator of the ribosomal protein gene, beta factor, belongs to the ETS oncoprotein family." Biochem. J 287 (1992): 349-353.
Group3	CCGGAAGTG	Atchison, M. L., O. Meyuhas, and R. P. Perry. "Localization of transcriptional regulatory elements and nuclear factor binding sites in mouse ribosomal protein gene rpL32." Molecular and cellular biology 9.5 (1989): 2067-2074.
Group3	CCGGAAGCG	Hariharan, Narayanan, Dawn E. Kelley, and Robert P. Perry. "Equipotent mouse ribosomal protein promoters have a similar architecture that includes internal sequence elements." Genes & development 3.11 (1989): 1789-1800.
Group4	CNGCCATCY	Chung, Shan, and Robert P. Perry. "The importance of downstream δ-factor binding elements for the activity of the rpL32 promoter." Nucleic acids research 21.14 (1993): 3301-3308.
Group4	CGGCCATC	Hariharan, Narayanan, Dawn E. Kelley, and Robert P. Perry. "Equipotent mouse ribosomal protein promoters have a similar architecture that includes internal sequence elements." Genes & development 3.11 (1989): 1789-1800.
Group4	GGCTGCCATC	Moura-Neto, Rodrigo, Kalin P. Dudov, and Robert P. Perry. "An element downstream of the cap site is required for transcription of the gene encoding mouse ribosomal protein L32." Proceedings of the National Academy of Sciences 86.11 (1989): 3997-4001.
Group4	GCNGCCATC	Hariharan, Narayanan, Dawn E. Kelley, and Robert P. Perry. "Delta, a transcription factor that binds to downstream elements in several polymerase II promoters, is a functionally versatile zinc finger protein." Proceedings of the National Academy of Sciences 88.21 (1991): 9799-9803.

## Sheet: Intersection85%_group_compare
Motif from literature	Consensus Sequence	Predicted motif	TOMTOM E-Value	STAMP E-Value
Motif1	AAAAAT	None	None	None
Motif2	AAUAAA	None	None	None
Motif3	AGCKGGACTRWACCA	None	None	None
Motif4	CAGCCTCC	M14	0.376428	3.0338e-05
Motif5	CATCATA	None	None	None
Motif6	CTTTCC	M7	0.265781	1.8517e-05
Motif7	GTGCGCATGT	None	None	None
Motif8	TAGAAGA	None	None	None
Motif9	TCGCGAGA	None	None	None
Motif10	TGACGTCA	None	None	None
Group1	CTTCCYTYYTC	M7	0.0230204	1.3412e-06
Group1	CTTCCYTYYTC	M0	0.0366857	1.4655e-05
Group1	YC+1TYTYY	M7	0.262957	0.00061721
Group2	GTTCCCACGG	None	None	None
Group2	CCGTGGGAAC	None	None	None
Group3	RCCGGAAR	None	None	None
Group3	CCGGAAR	None	None	None
Group3	TTCCGG	None	None	None
Group3	CCGGAAGTG	M9	0.208563	0.0001102
Group3	CCGGAAGTG	M15	0.00453981	2.0418e-09
Group3	GAGCCGGAAGTG	M15	0.00896056	4.5897e-08
Group3	GAGCCGGAAGTG	M9	0.418978	0.00067982
Group3	CCGGAAGTG	M15	0.00453981	2.0418e-09
Group3	CCGGAAGCG	M15	0.11869	4.1045e-05
Group4	CNGCCATCY	None	None	None
Group4	CGGCCATC	None	None	None
Group4	GGCTGCCATC	None	None	None
Group4	GCNGCCATC	None	None	None

## Sheet: Union85%_group_compare
Motif from literature	Motif from literature	Predicted motif	TOMTOM E-Value	STAMP E-Value
Motif1	AAAAAT	M34	0.18595	0.00016557
Motif1	AAAAAT	M0	0.131386	6.2435e-06
Motif1	AAAAAT	M27	0.358658	5.0636e-05
Motif1	AAAAAT	M42	0.245928	1.7502e-05
Motif2	AAUAAA	M0	0.131386	6.7873e-05
Motif2	AAUAAA	M27	0.403551	0.00066157
Motif2	AAUAAA	M42	0.245928	0.00016557
Motif3	AGCKGGACTRWACCA	None	None	None
Motif4	CAGCCTCC	M41	0.0975673	1.1575e-06
Motif4	CAGCCTCC	M23	0.000607293	6.5503e-15
Motif5	CATCATA	None	None	None
Motif6	CTTTCC	M36	0.40444	6.7873e-05
Motif6	CTTTCC	M31	0.0101365	8.2873e-10
Motif6	CTTTCC	M30	0.0101365	8.2873e-10
Motif6	CTTTCC	M27	0.134404	2.2827e-05
Motif7	GTGCGCATGT	None	None	None
Motif8	TAGAAGA	None	None	None
Motif9	TCGCGAGA	None	None	None
Motif10	TGACGTCA	None	None	None
Group1	CTTCCYTYYTC	M30	0.314967	0.00028867
Group1	CTTCCYTYYTC	M42	0.0600574	0.00070564
Group1	CTTCCYTYYTC	M17	0.0255902	5.9335e-06
Group1	YC+1TYTYY	M36	0.0766463	6.2272e-06
Group1	YC+1TYTYY	M31	0.0438865	6.2272e-06
Group1	YC+1TYTYY	M30	0.118915	0.0002684
Group2	GTTCCCACGG	M40	0.692554	6.1263e-05
Group2	CCGTGGGAAC	M40	0.692554	6.1263e-05
Group3	RCCGGAAR	None	None	None
Group3	CCGGAAR	M27	0.375423	0.00058805
Group3	TTCCGG	None	None	None
Group3	GAGCCGGAAGTG	None	None	None
Group3	CCGGAAGTG	None	None	None
Group3	CCGGAAGCG	None	None	None
Group4	CNGCCATCY	None	None	None
Group4	CGGCCATC	None	None	None
Group4	GGCTGCCATC	M41	0.787849	5.2528e-05
Group4	GCNGCCATC	None	None	None

## Sheet: SIOMICS_DREME_Union85%_Motif
SIOMICS Motif	DREME Motif	TOMTOM E-Value	STAMP E-Value
M34	AMATATAT	0.00272395	2.1849e-08
M34	AYATTTTA	0.150255	0.00013698
M39	AWGTAGAA	0.125608	8.6395e-05
M38	GCGCGGCS	0.13982	1.1849e-05
M38	CCCGCVSC	0.189849	4.3314e-06
M37	CACACABA	0.000169245	1.0536e-13
M33	CCCGCVSC	0.127697	6.9869e-05
M33	CTBCCTCC	0.136955	0.00010242
M33	CGCGGCMS	0.212296	0.00069951
M31	GGACAGAR	0.0302093	1.9571e-06
M7	CCCGCVSC	0.121239	5.3498e-05
M6	CCKCCTCY	0.105141	5.9452e-06
M6	CTBCCTCC	0.164192	5.4775e-05
M1	THTTTTWA	0.0366418	2.58e-06
M1	AYATTTTA	0.306952	0.00016619
M0	THTTTTWA	0.00273311	5.7242e-08
M0	DAAATAMA	0.0241227	7.1756e-06
M27	THTTTTWA	0.14139	1.2672e-05
M2	CGSGGACG	0.0557849	6.0488e-06
M2	CCKCCTCY	0.0683065	8.8218e-06
M2	CCCGCVSC	0.121239	5.3498e-05
M16	CGSGGACG	0.123184	0.00023466
M23	CTBCCTCC	0.0254652	2.4425e-06
M23	CCKCCTCY	0.0337949	9.2472e-06
M42	DAAATAMA	0.00715984	2.4974e-07
M42	AYATTTTA	0.0697404	4.2892e-06
M35	GCGCGGCS	0.188232	0.00037722
