# Supplementary material for: Integrative analyses shed new light on human ribosomal protein gene regulation
Source: Sci Rep. 2016 Jun 27;6:28619. doi: 10.1038/srep28619 (PMC4921865; doi:10.1038/srep28619)
Supplement: supplementary table s5 [file srep28619-s6.xls]

## Sheet: Sheet1
Predicted Motif	Chromosome	TFBS Start	TFBS End	TFBS	TFBS Location	ChIP-seq Start	ChIP-seq End	ChIP-Seq Signal	TF	Related RPGs
M3	chr14	50065458	50065466	CCCCGCCGA	Distal	None	None	None	None	RPS29
M3	chr13	27746151	27746159	CCCCGCCCA	Distal	27746009	27746200	84.4718	sp1	RPL21
M3	chr12	56473307	56473315	CCCCGCCCC	Distal	None	None	None	None	RPS26
M3	chr12	112820267	112820275	CCCCGCCCG	Distal	112820119	112820439	40.5029	sp1	RPL6
M3	chr11	805273	805281	CCCCGCCCC	Distal	805207	805527	20.7306	sp1	RPLP2
M3	chr11	805287	805295	CCCCGCCCC	Distal	805207	805527	20.7306	sp1	RPLP2
M3	chr11	805481	805489	CCCCGCCCG	Distal	805207	805527	20.7306	sp1	RPLP2
M3	chr11	830349	830357	CCCCGCCCC	Distal	None	None	None	None	RPLP2
M3	chr11	64885086	64885094	CCCCGCCGG	Distal	None	None	None	None	RPS30(FAU)
M3	chr11	64885348	64885356	CCCCGCCCT	Distal	64885212	64885532	33.9773	sp1	RPS30(FAU)
M3	chr10	80063310	80063318	CCCCGCCAG	Distal	None	None	None	None	RPS24
M3	chr17	37366307	37366315	CCCCGCCGC	Distal	None	None	None	None	RPL19
M3	chr17	72195623	72195631	CCCCGCCAC	Distal	None	None	None	None	RPL38
M3	chr17	72209540	72209548	CCCCGCCCA	Distal	None	None	None	None	RPL38
M3	chr16	18573466	18573474	CCCCGCCCC	Distal	None	None	None	None	RPS15A
M3	chr16	89574754	89574762	CCCCGCCCA	Distal	None	None	None	None	RPL13
M3	chr16	89574763	89574771	CCCCGCCGC	Distal	None	None	None	None	RPL13
M3	chr16	89574923	89574931	CCCCGCCAG	Distal	None	None	None	None	RPL13
M3	chr19	1445136	1445144	CCCCGCCGC	Distal	None	None	None	None	RPS15
M3	chr19	18668578	18668586	CCCCGCCCT	Distal	18668410	18668730	32.4471	sp1	RPL40(UBA52)
M3	chr19	18668630	18668638	CCCCGCCAC	Distal	18668410	18668730	32.4471	sp1	RPL40(UBA52)
M3	chr19	49127479	49127487	CCCCGCCCA	Distal	49127479	49127659	80.3596	sp1	RPL18
M3	chr19	49999597	49999605	CCCCGCCCA	Distal	49999556	49999658	60.5771	sp1	RPL13A RPS11
M3	chr19	58892259	58892267	CCCCGCCTC	Distal	58891967	58892287	36.3003	sp1	RPS5
M3	chr19	58892338	58892346	CCCCGCCCC	Distal	None	None	None	None	RPS5
M3	chr6	133119849	133119857	CCCCGCCTC	Distal	None	None	None	None	RPS12
M3	chr5	40798852	40798860	CCCCGCCCC	Distal	None	None	None	None	RPL37
M3	chr5	149865291	149865299	CCCCGCCCC	Distal	None	None	None	None	RPS14
M3	chr3	23986931	23986939	CCCCGCCCG	Distal	None	None	None	None	RPL15
M3	chr1	6266043	6266051	CCCCGCCGC	Distal	6266031	6266351	21.8193	sp1	RPL22
M3	chr1	6266374	6266382	CCCCGCCCC	Distal	None	None	None	None	RPL22
M3	chr1	23881350	23881358	CCCCGCCCG	Distal	23881237	23881557	28.6083	sp1	RPL11
M3	chr1	23886075	23886083	CCCCGCCGG	Distal	23885863	23886183	26.1504	sp1	RPL11
M3	chr1	93427001	93427009	CCCCGCCGC	Distal	None	None	None	None	RPL5
M3	chr9	127615691	127615699	CCCCGCCCC	Distal	None	None	None	None	RPL35
M16	chr13	27746463	27746472	GGGCGGAGTG	Distal	None	None	None	None	RPL21
M16	chr17	37366171	37366180	AGGCGGAGGG	Distal	None	None	None	None	RPL19
M16	chr16	89572116	89572125	AGGCGGAGAA	Distal	None	None	None	None	RPL13
M16	chr16	89574519	89574528	GGGCGGAGCA	Distal	None	None	None	None	RPL13
M16	chr16	89575155	89575164	GCGCGGAGCG	Distal	None	None	None	None	RPL13
M16	chr19	39936255	39936264	AGGCGGAGGT	Distal	39936050	39936370	41.0457	sp1	RPS16
M16	chr19	58892354	58892363	GCGCGGAGCC	Distal	None	None	None	None	RPS5
M16	chr6	34360610	34360619	GCGCGGAGGA	Distal	None	None	None	None	RPS10
M16	chr4	151936934	151936943	AGGCGGAGGC	Distal	None	None	None	None	RPS3A
M16	chr4	151937212	151937221	GCGCGGAGGG	Distal	None	None	None	None	RPS3A
M16	chr3	23986723	23986732	GGGCGGAGGG	Distal	None	None	None	None	RPL15
M16	chr3	197687130	197687139	GGGCGGAGGA	Distal	None	None	None	None	RPL35A
M16	chr2	55450777	55450786	GCGCGGAGGC	Distal	None	None	None	None	RPS27A
M16	chr1	6266025	6266034	GCGCGGAGGT	Distal	6266031	6266351	21.8193	sp1	RPL22
M16	chr1	23880976	23880985	GGGCGGAGGT	Distal	None	None	None	None	RPL11
M16	chr1	23885073	23885082	AGGCGGAGCT	Distal	None	None	None	None	RPL11
M16	chr1	24069832	24069841	GGGCGGAGCC	Distal	24069784	24070104	24.1356	sp1	RPL11
M16	chr1	24069924	24069933	GGGCGGAGCT	Distal	24069784	24070104	24.1356	sp1	RPL11
M16	chr1	93427307	93427316	GCGCGGAGGC	Distal	None	None	None	None	RPL5
M16	chr9	19408922	19408931	GGGCGGAGCG	Distal	19408751	19409071	35.6054	sp1	RPS6
M1	chr11	805348	805357	CTCCTCCCCG	Distal	805207	805527	20.7306	sp1	RPLP2
M1	chr11	8692900	8692909	CTCCTCCCTG	Distal	None	None	None	None	RPL27A
M1	chr10	80063064	80063073	CTCCTCCCTC	Distal	None	None	None	None	RPS24
M1	chr10	80166994	80167003	CTCCTCCCGC	Distal	80166737	80167057	25.2376	sp1	RPS24
M1	chr17	37025371	37025380	CTCCTCCCGC	Distal	37025133	37025453	24.0512	sp1	RPL23
M1	chr17	41158716	41158725	CTCCTCCCAG	Distal	None	None	None	None	RPL27
M1	chr17	72172682	72172691	CTCCTCCCAA	Distal	None	None	None	None	RPL38
M1	chr17	72209515	72209524	CTCCTCCCAT	Distal	None	None	None	None	RPL38
M1	chr16	89575562	89575571	CTCCTCCCGA	Distal	None	None	None	None	RPL13
M1	chr19	17966155	17966164	CTCCTCCCCT	Distal	None	None	None	None	RPL18A
M1	chr19	49127193	49127202	CTCCTCCCAG	Distal	None	None	None	None	RPL18
M1	chr19	49127315	49127324	CTCCTCCCTC	Distal	None	None	None	None	RPL18
M1	chr3	52039476	52039485	CTCCTCCCCG	Distal	None	None	None	None	RPL29
M1	chr3	52040094	52040103	CTCCTCCCAG	Distal	None	None	None	None	RPL29
M1	chr3	52040157	52040166	CTCCTCCCTG	Distal	None	None	None	None	RPL29
M1	chr1	6265962	6265971	CTCCTCCCCG	Distal	None	None	None	None	RPL22
M1	chr1	23889275	23889284	CTCCTCCCAG	Distal	None	None	None	None	RPL11
M1	chr22	39688530	39688539	CTCCTCCCAA	Distal	None	None	None	None	RPL3
M11	chr12	56473145	56473153	CCGCCCGGA	Distal	None	None	None	None	RPS26
M11	chr11	805421	805429	CCGCCCGCG	Distal	805207	805527	20.7306	sp1	RPLP2
M11	chr11	830525	830533	CCGCCCGGG	Distal	None	None	None	None	RPLP2
M11	chr10	80063207	80063215	CCGCCCGAC	Distal	None	None	None	None	RPS24
M11	chr16	89575039	89575047	CCGCCCGGC	Distal	None	None	None	None	RPL13
M11	chr16	89575278	89575286	CCGCCCGTC	Distal	None	None	None	None	RPL13
M11	chr19	1445253	1445261	CCGCCCGAT	Distal	None	None	None	None	RPS15
M11	chr19	49999520	49999528	CCGCCCGTC	Distal	None	None	None	None	RPL13A RPS11
M11	chr19	55919186	55919194	CCGCCCGCA	Distal	None	None	None	None	RPL28
M11	chr19	55919764	55919772	CCGCCCGCG	Distal	None	None	None	None	RPL28
M11	chr6	133119737	133119745	CCGCCCGGC	Distal	None	None	None	None	RPS12
M11	chr4	151937381	151937389	CCGCCCGCC	Distal	None	None	None	None	RPS3A
M9	chr11	830128	830137	GGAGGTGAGG	Distal	None	None	None	None	RPLP2
M9	chr11	830270	830279	GGAGGTGCGC	Distal	None	None	None	None	RPLP2
M9	chr11	830709	830718	GGAGGTGAGC	Distal	None	None	None	None	RPLP2
M9	chr11	8693301	8693310	GGAGGTGAAC	Distal	None	None	None	None	RPL27A
M9	chr10	79789915	79789924	GGAGGTGATC	Distal	None	None	None	None	RPS24
M9	chr10	80062778	80062787	GGCGGTGACA	Distal	None	None	None	None	RPS24
M9	chr17	72173330	72173339	GGAGCTGAGC	Distal	None	None	None	None	RPL38
M9	chr17	72196156	72196165	GGAGGTGCTA	Distal	None	None	None	None	RPL38
M9	chr17	72209675	72209684	GGAGGTGAGC	Distal	None	None	None	None	RPL38
M9	chr16	18573311	18573320	GGCGGTGACC	Distal	None	None	None	None	RPS15A
M9	chr15	69755285	69755294	GGAGCTGATT	Distal	None	None	None	None	RPLP1
M9	chr19	55929635	55929644	GGAGCTGAAC	Distal	None	None	None	None	RPL28
M9	chr5	40798954	40798963	GGAGGTGATC	Distal	None	None	None	None	RPL37
M9	chr4	151937137	151937146	GGAGGTGCTT	Distal	None	None	None	None	RPS3A
M9	chr3	52039727	52039736	GGAGGTGCGG	Distal	None	None	None	None	RPL29
M9	chr3	101443603	101443612	GGAGCTGAAT	Distal	None	None	None	None	RPL24
M9	chr1	23866687	23866696	GGAGGTGATC	Distal	None	None	None	None	RPL11
M15	chr14	49964376	49964385	CCACTTCCAC	Distal	None	None	None	None	RPS29
M15	chrX	153639780	153639789	CCACTTCCCG	Distal	153639654	153639950	36.0604	GABPA	RPL10
M15	chr17	27054999	27055008	TCACTTCCGG	Distal	None	None	None	None	RPL23A
M15	chr17	72209507	72209516	TCACTTCCCT	Distal	None	None	None	None	RPL38
M15	chr15	69755490	69755499	TCACTTCCCA	Distal	None	None	None	None	RPLP1
M15	chr19	49999631	49999640	TCACTTCCTC	Distal	49999483	49999737	154.851	GABPA	RPL13A RPS11
M17	chr13	27746139	27746148	CAGGCGGCGC	Distal	27746024	27746190	45.2199	yy1	RPL21
M17	chr12	56472869	56472878	CAGGCGGCGC	Distal	None	None	None	None	RPS26
M17	chr12	56473199	56473208	CAGGCGGCCG	Distal	None	None	None	None	RPS26
M17	chr11	805186	805195	CAGGCGGCGC	Distal	None	None	None	None	RPLP2
M17	chr11	830447	830456	CAGGCTGCCC	Distal	None	None	None	None	RPLP2
M17	chr17	72209729	72209738	CAGGCGGCGC	Distal	None	None	None	None	RPL38
M17	chr16	89574488	89574497	CAGGCTGCCC	Distal	None	None	None	None	RPL13
M17	chr19	17966225	17966234	CAGGCTGCGC	Distal	None	None	None	None	RPL18A
M17	chr19	18668906	18668915	CAGGCGGCGC	Distal	None	None	None	None	RPL40(UBA52)
M17	chr19	49999698	49999707	CAGGCGGCCG	Distal	49999089	49999909	290.467	yy1	RPL13A RPS11
M17	chr3	12933865	12933874	CAGGCTGCCT	Distal	None	None	None	None	RPL32
M17	chr3	40494779	40494788	CAGGCGGCCA	Distal	40494462	40494953	454.769	yy1	RPL14
M17	chr1	23881359	23881368	CAGGCTGCGG	Distal	23881231	23881575	33.2247	yy1	RPL11
M3	chr12	56510327	56510335	CCCCGCCCT	Proximal	None	None	None	None	RPL41
M3	chr11	17099128	17099136	CCCCGCCCA	Proximal	None	None	None	None	RPS13
M3	chr17	37010028	37010036	CCCCGCCCA	Proximal	37010008	37010130	68.5129	sp1	RPL23
M3	chr16	2014886	2014894	CCCCGCCCC	Proximal	2014775	2015019	128.992	sp1	RPS2
M3	chr16	2014948	2014956	CCCCGCCCT	Proximal	2014775	2015019	128.992	sp1	RPS2
M3	chr6	34393895	34393903	CCCCGCCAG	Proximal	34393754	34394074	35.9759	sp1	RPS10
M3	chr6	35436265	35436273	CCCCGCCGA	Proximal	35435988	35436308	59.8805	sp1	RPL10A
M3	chr5	81574214	81574222	CCCCGCCCA	Proximal	81574114	81574434	32.2831	sp1	RPS23
M3	chr4	109541555	109541563	CCCCGCCCA	Proximal	109541431	109541751	39.1367	sp1	RPL34
M3	chr4	152020735	152020743	CCCCGCCCC	Proximal	152020538	152020858	47.5658	sp1	RPS3A
M3	chr3	39447927	39447935	CCCCGCCTG	Proximal	None	None	None	None	RPSA
M3	chr2	101618597	101618605	CCCCGCCAC	Proximal	101618509	101618829	41.0589	sp1	RPL31
M3	chr9	127624331	127624339	CCCCGCCCC	Proximal	127624181	127624420	137.912	sp1	RPL35
M3	chr9	127624364	127624372	CCCCGCCTG	Proximal	127624181	127624420	137.912	sp1	RPL35
M3	chr9	127624385	127624393	CCCCGCCTT	Proximal	127624181	127624420	137.912	sp1	RPL35
M3	chr9	136214906	136214914	CCCCGCCGC	Proximal	136214901	136215221	51.8101	sp1	RPL7A
M3	chr9	136214956	136214964	CCCCGCCTC	Proximal	136214901	136215221	51.8101	sp1	RPL7A
M3	chr8	56987260	56987268	CCCCGCCTG	Proximal	None	None	None	None	RPS20
M3	chr8	146017901	146017909	CCCCGCCTA	Proximal	146017722	146017946	93.8633	sp1	RPL8
M3	chr22	39715670	39715678	CCCCGCCCC	Proximal	39715557	39715753	83.8458	sp1	RPL3
M16	chrX	100645835	100645844	AGGCGGAGTC	Proximal	100645735	100646055	23.2933	sp1	RPL36A
M16	chrX	118925631	118925640	GGGCGGAGTT	Proximal	118925544	118925864	27.4707	sp1	RPL39
M16	chrX	118925971	118925980	AGGCGGAGAG	Proximal	None	None	None	None	RPL39
M16	chr12	112856710	112856719	GGGCGGAGGA	Proximal	None	None	None	None	RPL6
M16	chr11	17099295	17099304	AGGCGGAGCT	Proximal	17099153	17099473	40.6266	sp1	RPS13
M16	chr11	118889114	118889123	AGGCGGAGCC	Proximal	118888955	118889275	43.8216	sp1	RPS25
M16	chr17	8286584	8286593	GCGCGGAGTT	Proximal	8286542	8286745	71.5486	sp1	RPL26
M16	chr16	18801766	18801775	AGGCGGAGCC	Proximal	18801733	18801829	61.6169	sp1	RPS15A
M16	chr19	54704505	54704514	GGGCGGAGAA	Proximal	54704498	54704818	25.46	sp1	RPS9
M16	chr19	58897996	58898005	GCGCGGAGGC	Proximal	None	None	None	None	RPS5
M16	chr6	133135731	133135740	GCGCGGAGGC	Proximal	None	None	None	None	RPS12
M16	chr6	133135737	133135746	AGGCGGAGGC	Proximal	None	None	None	None	RPS12
M16	chr5	149829311	149829320	GGGCGGAGCG	Proximal	None	None	None	None	RPS14
M16	chr3	23958212	23958221	GCGCGGAGAC	Proximal	None	None	None	None	RPL15
M16	chr3	197677007	197677016	GGGCGGAGTC	Proximal	None	None	None	None	RPL35A
M16	chr8	74206580	74206589	AGGCGGAGGC	Proximal	None	None	None	None	RPL7
M16	chr8	74206814	74206823	GCGCGGAGCG	Proximal	None	None	None	None	RPL7
M16	chr8	99057854	99057863	GGGCGGAGCA	Proximal	99057743	99058063	25.6539	sp1	RPL30
M1	chrX	71497280	71497289	CTCCTCCCNN	Proximal	None	None	None	None	RPS4X
M1	chr19	39926967	39926976	CTCCTCCCCG	Proximal	None	None	None	None	RPS16
M1	chr3	52030073	52030082	CTCCTCCCTT	Proximal	None	None	None	None	RPL29
M1	chr3	101405617	101405626	CTCCTCCCCA	Proximal	101405478	101405798	32.5184	sp1	RPL24
M1	chr9	136215080	136215089	CTCCTCCCGC	Proximal	136214901	136215221	51.8101	sp1	RPL7A
M11	chrX	100645858	100645866	CCGCCCGCG	Proximal	100645735	100646055	23.2933	sp1	RPL36A
M11	chrX	100645889	100645897	CCGCCCGAG	Proximal	100645735	100646055	23.2933	sp1	RPL36A
M11	chrX	153626521	153626529	CCGCCCGCG	Proximal	None	None	None	None	RPL10
M11	chr11	8703804	8703812	CCGCCCGAG	Proximal	None	None	None	None	RPL27A
M11	chr11	17099319	17099327	CCGCCCGTC	Proximal	17099153	17099473	40.6266	sp1	RPS13
M11	chr11	75110544	75110552	CCGCCCGCG	Proximal	75110361	75110681	28.0656	sp1	RPS3
M11	chr17	8286982	8286990	CCGCCCGTG	Proximal	None	None	None	None	RPL26
M11	chr17	41150338	41150346	CCGCCCGCA	Proximal	41150204	41150524	52.255	sp1	RPL27
M11	chr15	69745092	69745100	CCGCCCGGT	Proximal	69745042	69745171	53.0495	sp1	RPLP1
M11	chr19	55897235	55897243	CCGCCCGGA	Proximal	55897162	55897482	38.3676	sp1	RPL28
M11	chr3	12883344	12883352	CCGCCCGCG	Proximal	None	None	None	None	RPL32
M11	chr9	127624214	127624222	CCGCCCGCT	Proximal	127624181	127624420	137.912	sp1	RPL35
M11	chr8	74206226	74206234	CCGCCCGGC	Proximal	None	None	None	None	RPL7
M9	chrX	118925643	118925652	GGAGGTGACG	Proximal	None	None	None	None	RPL39
M9	chr13	27825410	27825419	GGCGGTGACG	Proximal	27825379	27825497	75.5355	GABPA	RPL21
M9	chr12	112856925	112856934	GGAGGTGAGG	Proximal	None	None	None	None	RPL6
M9	chr12	120639238	120639247	GGAGCTGAGA	Proximal	None	None	None	None	RPLP0
M9	chr11	8703943	8703952	GGAGGTGCGC	Proximal	None	None	None	None	RPL27A
M9	chr11	64889913	64889922	GGAGCTGAGG	Proximal	None	None	None	None	RPS30(FAU)
M9	chr17	8287207	8287216	GGAGGTGCTG	Proximal	None	None	None	None	RPL26
M9	chr16	2015284	2015291	GGCGGTGA	Proximal	None	None	None	None	RPS2
M9	chr19	8386112	8386121	GGAGGTGAGG	Proximal	None	None	None	None	RPS28
M9	chr19	42363815	42363824	GGCGGTGAAG	Proximal	42363638	42363914	195.326	GABPA	RPS19
M9	chr19	49122796	49122805	GGAGGTGAGG	Proximal	None	None	None	None	RPL18
M9	chr19	49990891	49990900	GGAGGTGCAG	Proximal	None	None	None	None	RPL13A
M9	chr19	55897329	55897338	GGAGGTGAGC	Proximal	55897140	55897428	341.789	GABPA	RPL28
M9	chr19	58898173	58898182	GGCGGTGACC	Proximal	None	None	None	None	RPS5
M9	chr4	109541815	109541824	GGAGCTGAGG	Proximal	109541525	109541846	225.518	GABPA	RPL34
M9	chr3	23958056	23958065	GGAGCTGAAG	Proximal	None	None	None	None	RPL15
M9	chr3	197677088	197677097	GGAGGTGAGT	Proximal	None	None	None	None	RPL35A
M9	chr1	6259654	6259663	GGAGGTGAGC	Proximal	None	None	None	None	RPL22
M9	chr1	24018315	24018324	GGCGGTGAGT	Proximal	24018171	24018415	131.324	GABPA	RPL11
M9	chr1	153963244	153963253	GGCGGTGACG	Proximal	153963084	153963362	184.717	GABPA	RPS27
M9	chr8	74206626	74206635	GGAGGTGCGA	Proximal	None	None	None	None	RPL7
M15	chrX	153625823	153625832	CCACTTCCCC	Proximal	None	None	None	None	RPL10
M15	chr11	75110538	75110547	TCACTTCCGC	Proximal	75110398	75110657	259.516	GABPA	RPS3
M15	chr11	75110555	75110564	CCACTTCCTT	Proximal	75110398	75110657	259.516	GABPA	RPS3
M15	chr19	42363899	42363908	CCACTTCCGG	Proximal	42363638	42363914	195.326	GABPA	RPS19
M15	chr19	42363920	42363929	CCACTTCCAC	Proximal	None	None	None	None	RPS19
M15	chr6	33239840	33239849	TCACTTCCGC	Proximal	33239297	33240034	186.486	GABPA	RPS18
M15	chr5	149829328	149829337	TCACTTCCGT	Proximal	149829128	149829723	284.692	GABPA	RPS14
M15	chr4	152020770	152020779	CCACTTCCGC	Proximal	152020569	152020810	160.616	GABPA	RPS3A
M15	chr2	217363517	217363526	CCACTTCCGC	Proximal	217363420	217363653	214.2	GABPA	RPL37A
M17	chr19	1438239	1438248	CAGGCGGCGG	Proximal	None	None	None	None	RPS15
M17	chr18	47018829	47018838	CAGGCTGCTT	Proximal	47018618	47018957	110.004	yy1	RPL17
M17	chr3	52030065	52030074	CAGGCTGCCT	Proximal	52029722	52030065	99.7148	yy1	RPL29
M17	chr8	74206125	74206134	CAGGCTGCGC	Proximal	None	None	None	None	RPL7
M3	chrX	118925223	118925231	CCCCGCCTC	Others	None	None	None	None	RPL39
M3	chrX	153626871	153626879	CCCCGCCCG	Others	None	None	None	None	RPL10
M3	chr12	120632415	120632423	CCCCGCCCG	Others	None	None	None	None	RPLP0
M3	chr11	809942	809950	CCCCGCCTC	Others	809780	809965	81.0063	sp1	RPLP2
M3	chr11	819515	819523	CCCCGCCCC	Others	819374	819694	28.6783	sp1	RPLP2
M3	chr11	819521	819529	CCCCGCCGT	Others	819374	819694	28.6783	sp1	RPLP2
M3	chr11	8704247	8704255	CCCCGCCCG	Others	8704120	8704440	48.0041	sp1	RPL27A
M3	chr11	8704292	8704300	CCCCGCCCC	Others	8704120	8704440	48.0041	sp1	RPL27A
M3	chr17	8280072	8280080	CCCCGCCCC	Others	None	None	None	None	RPL26
M3	chr17	27053572	27053580	CCCCGCCCT	Others	None	None	None	None	RPL23A
M3	chr16	89626921	89626929	CCCCGCCGC	Others	None	None	None	None	RPL13
M3	chr15	66797240	66797248	CCCCGCCTA	Others	None	None	None	None	RPL4
M3	chr15	66797794	66797802	CCCCGCCCT	Others	None	None	None	None	RPL4
M3	chr19	54711849	54711857	CCCCGCCAG	Others	None	None	None	None	RPS9
M3	chr6	33245048	33245056	CCCCGCCCC	Others	None	None	None	None	RPS18
M3	chr5	81574049	81574057	CCCCGCCCT	Others	None	None	None	None	RPS23
M3	chr3	52029815	52029823	CCCCGCCGC	Others	None	None	None	None	RPL29
M3	chr8	146012716	146012724	CCCCGCCAA	Others	146012610	146012930	24.3018	sp1	RPL8
M3	chr8	146017568	146017576	CCCCGCCAG	Others	None	None	None	None	RPL8
M3	chr8	146017592	146017600	CCCCGCCCC	Others	None	None	None	None	RPL8
M16	chrX	153626703	153626712	AGGCGGAGGA	Others	None	None	None	None	RPL10
M16	chr11	819377	819386	GGGCGGAGGG	Others	819374	819694	28.6783	sp1	RPLP2
M16	chr11	8710622	8710631	GGGCGGAGCC	Others	8710378	8710698	39.522	sp1	RPL27A
M16	chr19	5690626	5690635	GCGCGGAGGT	Others	None	None	None	None	RPL36
M16	chr19	5690654	5690663	GGGCGGAGGG	Others	None	None	None	None	RPL36
M16	chr19	42364229	42364238	AGGCGGAGCC	Others	42364090	42364410	31.4649	sp1	RPS19
M16	chr19	42364343	42364352	GCGCGGAGGC	Others	42364090	42364410	31.4649	sp1	RPS19
M16	chr3	12882795	12882804	AGGCGGAGGG	Others	None	None	None	None	RPL32
M16	chr2	217363750	217363759	AGGCGGAGGG	Others	None	None	None	None	RPL37A
M1	chr12	120632691	120632700	CTCCTCCCCA	Others	None	None	None	None	RPLP0
M1	chr18	47018306	47018315	CTCCTCCCTC	Others	None	None	None	None	RPL17
M1	chr18	47018730	47018739	CTCCTCCCGG	Others	None	None	None	None	RPL17
M1	chr5	149829062	149829071	CTCCTCCCTG	Others	None	None	None	None	RPS14
M1	chr9	130213216	130213225	CTCCTCCCTC	Others	None	None	None	None	RPL12
M11	chr14	50052917	50052925	CCGCCCGTG	Others	None	None	None	None	RPS29
M11	chr12	120632469	120632477	CCGCCCGCC	Others	None	None	None	None	RPLP0
M11	chr11	819561	819569	CCGCCCGCG	Others	819374	819694	28.6783	sp1	RPLP2
M11	chr17	8280032	8280040	CCGCCCGCT	Others	None	None	None	None	RPL26
M11	chr16	18801303	18801311	CCGCCCGGG	Others	None	None	None	None	RPS15A
M11	chr16	18801404	18801412	CCGCCCGCG	Others	None	None	None	None	RPS15A
M11	chr19	50000732	50000740	CCGCCCGCC	Others	50000515	50000835	31.581	sp1	RPS11
M11	chr6	33244816	33244824	CCGCCCGGG	Others	33244646	33244966	22.4313	sp1	RPS18
M11	chr6	35436477	35436485	CCGCCCGCC	Others	None	None	None	None	RPL10A
M11	chr6	35436481	35436489	CCGCCCGTC	Others	None	None	None	None	RPL10A
M11	chr5	81574071	81574079	CCGCCCGCC	Others	None	None	None	None	RPS23
M11	chr5	81574075	81574083	CCGCCCGTC	Others	None	None	None	None	RPS23
M11	chr3	39448369	39448377	CCGCCCGGC	Others	None	None	None	None	RPSA
M11	chr1	93297839	93297847	CCGCCCGGT	Others	None	None	None	None	RPL5
M11	chr8	56986913	56986921	CCGCCCGCC	Others	None	None	None	None	RPS20
M11	chr8	74205660	74205668	CCGCCCGCA	Others	None	None	None	None	RPL7
M11	chr22	39715090	39715098	CCGCCCGTC	Others	None	None	None	None	RPL3
M9	chr17	27045272	27045281	GGAGGTGACT	Others	None	None	None	None	RPL23A
M9	chr17	27045795	27045804	GGAGCTGAAT	Others	None	None	None	None	RPL23A
M9	chr17	27052262	27052271	GGAGCTGAGA	Others	None	None	None	None	RPL23A
M9	chr17	72206695	72206704	GGAGGTGCAT	Others	None	None	None	None	RPL38
M9	chr16	89627116	89627125	GGAGGTGAGG	Others	None	None	None	None	RPL13
M9	chr16	89632213	89632222	GGAGCTGAGA	Others	None	None	None	None	RPL13
M9	chr15	69745397	69745406	GGCGGTGACT	Others	None	None	None	None	RPLP1
M9	chr19	5691577	5691586	GGAGCTGAGC	Others	None	None	None	None	RPL36
M9	chr19	50000578	50000587	GGAGGTGCGG	Others	None	None	None	None	RPS11
M9	chr19	54711877	54711886	GGAGCTGACC	Others	None	None	None	None	RPS9
M9	chr3	39448569	39448578	GGCGGTGAGT	Others	None	None	None	None	RPSA
M9	chr2	101629620	101629629	GGAGCTGAGG	Others	None	None	None	None	RPL31
M15	chr12	112847459	112847468	TCACTTCCTT	Others	112847312	112847584	218.658	GABPA	RPL6
M15	chr12	120632800	120632809	CCACTTCCAG	Others	None	None	None	None	RPLP0
M15	chr11	809543	809552	CCACTTCCGG	Others	809381	809712	430.371	GABPA	RPLP2
M15	chr11	809755	809764	TCACTTCCGG	Others	None	None	None	None	RPLP2
M15	chr11	8710518	8710527	CCACTTCCGG	Others	8710319	8710756	497.646	GABPA	RPL27A
M15	chr11	8710609	8710618	CCACTTCCGG	Others	8710319	8710756	497.646	GABPA	RPL27A
M15	chr6	34383166	34383175	TCACTTCCCA	Others	None	None	None	None	RPS10
M15	chr6	133134611	133134620	TCACTTCCAA	Others	None	None	None	None	RPS12
M15	chr2	55459305	55459314	TCACTTCCGG	Others	55459136	55459432	37.1947	GABPA	RPS27A
M17	chr12	56512068	56512077	CAGGCGGCAG	Others	56511908	56512114	77.7169	yy1	RPL41
M17	chr11	819658	819667	CAGGCGGCTC	Others	None	None	None	None	RPLP2
M17	chr11	820299	820308	CAGGCTGCTA	Others	None	None	None	None	RPLP2
M17	chr11	830012	830021	CAGGCTGCAG	Others	None	None	None	None	RPLP2
M17	chr11	8704465	8704474	CAGGCTGCGC	Others	8703967	8704523	57.4297	yy1	RPL27A
M17	chr17	27045083	27045092	CAGGCTGCTC	Others	None	None	None	None	RPL23A
M17	chr17	37354114	37354123	CAGGCGGCCC	Others	None	None	None	None	RPL19
M17	chr17	37354358	37354367	CAGGCTGCCT	Others	None	None	None	None	RPL19
M17	chr19	1438544	1438553	CAGGCGGCTG	Others	1438251	1438614	190.824	yy1	RPS15
M17	chr19	54712210	54712219	CAGGCTGCAG	Others	None	None	None	None	RPS9
M17	chr18	47018536	47018545	CAGGCGGCCC	Others	None	None	None	None	RPL17
M17	chr22	39707114	39707123	CAGGCTGCAG	Others	39706907	39707251	38.1242	yy1	RPL3
