# Supplementary material for: Integrative analyses shed new light on human ribosomal protein gene regulation
Source: Sci Rep. 2016 Jun 27;6:28619. doi: 10.1038/srep28619 (PMC4921865; doi:10.1038/srep28619)
Supplement: supplementary table s8 [file srep28619-s7.xls]

## Sheet: RPGs Mappability
Chromosome	Start Location	End Location	Gene Name	Mean	Min	Max	Standard Deviation
chr11	17099120	17100220	RPS13	0.76	0	1	0.39
chr6	133134708	133135808	RPS12	0.72	0	1	0.43
chr19	49998622	49999722	RPS11	0.51	0	1	0.49
chr6	34393802	34394902	RPS10	0.35	0	1	0.43
chr15	82824765	82825865	RPS17	0.46	0	1	0.13
chr19	39926560	39927660	RPS16	0.85	0	1	0.29
chr19	1437363	1438463	RPS15	0.56	0	1	0.46
chr5	149829251	149830351	RPS14	0.64	0	1	0.44
chr12	112856547	112857647	RPL6	0.85	0	1	0.28
chr19	42362988	42364088	RPS19	0.77	0	1	0.37
chr6	33238852	33239952	RPS18	0.85	0	1	0.32
chr19	17969687	17970787	RPL18A	0.7	0	1	0.43
chr22	39715570	39716670	RPL3	0.75	0	1	0.41
chr16	18801556	18802656	RPS15A	0.38	0	1	0.46
chr11	64889572	64890672	RPS30(FAU)	0.7	0	1	0.44
chr2	3621853	3622953	RPS7	0.65	0	1	0.45
chr9	19380172	19381272	RPS6	0.55	0	1	0.45
chr19	58897636	58898736	RPS5	0.94	0.03	1	0.17
chr2	217362520	217363620	RPL37A	0.84	0	1	0.32
chr11	75109535	75110635	RPS3	0.51	0	1	0.47
chr16	2014727	2015827	RPS2	0.84	0.01	1	0.28
chr17	37009953	37011053	RPL23	0.57	0	1	0.47
chr19	54703608	54704708	RPS9	0.54	0	1	0.47
chr1	45240213	45241313	RPS8	0.64	0	1	0.45
chr9	136214069	136215169	RPL7A	0.71	0	1	0.42
chr3	52029858	52030958	RPL29	0.42	0	1	0.46
chr8	146017705	146018805	RPL8	0.89	0.08	1	0.23
chr3	101405464	101406564	RPL24	0.63	0	1	0.45
chr17	41149446	41150546	RPL27	0.8	0	1	0.34
chr4	39460468	39461568	RPL9	0.86	0	1	0.32
chr13	27824692	27825792	RPL21	0.81	0	1	0.33
chr11	807841	808941	RPLP2	0.36	0	1	0.45
chr1	93296594	93297694	RPL5	0.8	0	1	0.36
chr1	6259579	6260679	RPL22	0.88	0	1	0.27
chr19	49989811	49990911	RPL13A	0.7	0	1	0.43
chr17	8286465	8287565	RPL26	0.74	0	1	0.41
chr12	56509374	56510474	RPL41	0.62	0	1	0.46
chr8	74205769	74206869	RPL7	0.93	0.01	1	0.21
chr9	127624140	127625240	RPL35	0.56	0	1	0.48
chr6	35435178	35436278	RPL10A	0.9	0	1	0.25
chr15	66816770	66817870	RPL4	0.81	0	1	0.31
chr12	56434686	56435786	RPS26	0.73	0	1	0.4
chr1	153962239	153963339	RPS27	0.53	0	1	0.47
chr10	79792518	79793618	RPS24	0.48	0	1	0.47
chr11	118888957	118890057	RPS25	0.88	0	1	0.3
chr5	81574135	81575235	RPS23	0.64	0	1	0.45
chr8	56987040	56988140	RPS20	0.88	0	1	0.28
chr20	60961121	60962221	RPS21	0.82	0	1	0.35
chr3	197676023	197677123	RPL35A	0.77	0	1	0.38
chr15	69744159	69745259	RPLP1	0.8	0	1	0.32
chr19	8385384	8386484	RPS28	0.87	0.01	1	0.27
chr14	50053034	50054134	RPS29	0.61	0	1	0.44
chr3	40497783	40498883	RPL14	0.55	0	1	0.46
chr3	23957295	23958395	RPL15	0.86	0	1	0.28
chr18	47018835	47019935	RPL17	0.77	0	1	0.38
chrX	153625571	153626671	RPL10	0.92	0.01	1	0.21
chr1	24017269	24018369	RPL11	0.52	0	1	0.48
chr9	130213611	130214711	RPL12	0.85	0	1	0.31
chr16	89612324	89613424	RPL13	0.5	0	1	0.48
chrX	71497041	71498141	RPS4X	0.57	0	1	0.46
chr12	120638914	120640014	RPLP0	0.44	0	1	0.48
chr2	55458039	55459139	RPS27A	0.68	0	1	0.42
chr19	49122575	49123675	RPL18	0.84	0	1	0.31
chr17	37355536	37356636	RPL19	0.68	0	1	0.44
chr19	55896300	55897400	RPL28	0.93	0	1	0.2
chr17	72198795	72199895	RPL38	0.78	0	1	0.37
chr3	39447204	39448304	RPSA	0.63	0	1	0.45
chrX	118925522	118926622	RPL39	0.67	0	1	0.45
chr19	5689272	5690372	RPL36	0.45	0	1	0.48
chr5	40835287	40836387	RPL37	0.66	0	1	0.43
chr4	109540722	109541822	RPL34	0.84	0	1	0.29
chr17	27046000	27047100	RPL23A	0.64	0	1	0.46
chr3	12882981	12884081	RPL32	0.57	0	1	0.45
chr11	8702995	8704095	RPL27A	0.69	0	1	0.43
chrY	2708623	2709723	RPS4Y(1)	0.67	0	1	0.42
chr2	101617691	101618791	RPL31	0.9	0.01	1	0.24
chrX	100644878	100645978	RPL36A	0.82	0	1	0.33
chr8	99057718	99058818	RPL30	0.72	0	1	0.42
chr4	152019725	152020825	RPS3A	0.62	0	1	0.45
chr19	18673576	18674676	RPL40(UBA52)	0.35	0	1	0.45
